# Supplementary material for: Phylogeography of freshwater planorbid snails reveals diversification patterns in Eurasian continental islands
Source: BMC Evol Biol. 2018 Nov 6;18:164. doi: 10.1186/s12862-018-1273-3 (PMC6219199; doi:10.1186/s12862-018-1273-3)
Supplement: Supplementary file 1 — Sample information of Planorbidae in this study. See also Fig. 1. TUMC samples were deposited in the Tohoku University Museum Collection, Tohoku University; OKCABM samples were deposited in the Laboratory of Conservation of Aquatic Biodiversity, Faculity of Agriculture, Okayama University. (XLSX 26 kb) [file 12862_2018_1273_MOESM1_ESM.xlsx]

## Sheet: Sheet1
Additional file 1. Sample information of Planorbidae in this stusy. See also Figure 1. TUMC samples were deposited in the Tohoku University Museum Collection, Tohoku University; OKCABM samples were deposited in the Laboratory of Conservation of Aquatic Biodiversity, Faculity of Agriculture, Okayama University.
Sample No.	Boucher No.	Taxon	Locality	GenBank accession No.
				CO1	16S	H3
		Planorbidae
P777	TUMC111884	Armiger bielzi	Russia, Moscow, National Park Losiny Ostrov	LC429421	LC428871	LC429062
P2178	TUMC111885	Anisus vortex	Poland, Pomerania Prov., Choczewo	LC429397	LC428849	LC429039
P2333	TUMC111886	An. cf. vortex	Russia, Moscow Oblast, Volga R. basin	LC429495	LC428944	LC429135
P2332	TUMC111887	Anisus sp.	Russia, Moscow Oblast, Volga R. basin	LC381598	LC381545	LC381489
P2172	TUMC111888	Bathyomphalus contortus	Poland, Lodz Prov., Widawa	LC429406	LC428857	LC429047
P2176	TUMC111889		Poland, Pomerania Prov., Choczewo	LC429402	LC428854	LC429044
P447	TUMC111890	Camptoceras hirasei	Japan, Okayama Pref., Okayama	LC429453	LC428902	LC429094
P2690	TUMC111891		Japan, Wakayama Pref., Iwade	LC429562	LC429010	LC381491
P947	TUMC111892	Choanomphalus maacki	Russia, Irkutsk Oblast, L. Baikal near Slyudyanka	LC429414	LC428865	LC429055
P503	TUMC111893	Culmenella prashadi	Japan, Aomori Pref., Misawa	LC429448	LC428897	LC429089
P1209	TUMC111894		Japan, Aomori Pref., Higashidori	LC429549	LC428997	LC429190
P772	TUMC111895	Culmenella sp.	Russia, Jewish Autonomous Oblast, Bidzhan R. basin	LC429425	LC428875	LC429066
P773	TUMC111896		Russia, Primorsky Krai, Astrakhanka	LC429424	LC428874	LC429065
P2284	TUMC111897		Russia, Primorsky Krai, Nadezhdinsky District	LC429497	LC428946	LC429137
P502	TUMC111898	Ferrissia nipponica	Japan, Miyagi Pref. Zao	LC381561	LC381531	LC381439
P1507	TUMC111899		Japan, Okinwa Pref., Taketomi	LC381578	LC381509	LC381450
P2334	TUMC111900		Japan, Yamagata Pref., Sakata	LC381603	LC428943	LC381469
P2339	TUMC111901		Japan, Kagoshima Pref., Sumiyo	LC381576	LC381529	LC381474
P2054	TUMC111902	Ferrissia sp.	Vietnam, Lang Son Prov., Loc Binh	LC429405	LC381519	LC381460
P2057	TUMC111903		Vietnam, Lang Son Prov., Trang Dinh	LC381600	LC381520	LC429154
P2308	TUMC111904		Russia, Primorsky Krai, Nadezhdinsky District	LC381590	LC381535	LC381461
P2313	TUMC111905		Taiwan, Ylian County, Dongshan	LC381591	LC381537	LC381462
P2316	TUMC111906		Taiwan, Ylian County, Jiaoxi	-	LC381539	LC381463
P2317	TUMC111907		Hong Kong, Pat Sin Leng	LC381593	LC381540	LC381464
P2338	TUMC111908		Japan, Kagoshima Pref., Tatsugo	LC381575	LC381528	LC381473
P2171	TUMC111909	Gyraulus albus	Poland, Lodz Prov., Widawa	LC429409	LC428860	LC429050
P520	TUMC111910	G. biwaensis	Japan, Shiga Pref., Nagahama, L. Biwa	LC429447	LC428896	LC429088
P1092	TUMC111911		Japan, Shiga Pref., Omihachiman, L. Biwa	LC429557	LC429005	LC429198
P1374	TUMC111912		Japan, Shiga Pref., Maibara, L. Biwa	LC429539	LC428987	LC429180
P1421	TUMC111913		Japan, Shiga Pref., Nagahama, L. Biwa	LC429538	LC428986	LC429179
P1431	TUMC111914		Japan, Shiga Pref., Moriyama, L. Biwa	LC429536	LC428984	LC429177
P1439	TUMC111915	G. parvus	USA, Alaska State, Delta Junction	LC429535	LC428983	LC429176
P143	TUMC111916	G. “pulcher”	Japan, Miyagi Pref., Higashimatushima	LC429537	LC428985	LC429178
P651	TUMC111917		Japan, Nagano Pref., Omachi	LC429441	LC428891	LC429082
P767	TUMC111918		Japan, Hokkaido Pref., Teshikaga	LC429428	LC428878	LC429069
P1313	TUMC111919		Japan, Gunma Pref., Shibukawa	LC429547	LC428995	LC429188
P1322	TUMC111920		Japan, Okayama Pref., Okayama	LC429543	LC428991	LC429184
P1516	TUMC111921		Japan, Okinawa Pref., Taketomi	LC429531	LC428979	LC429172
P1879	TUMC111922		Japan, Yamagata Pref., Obanazawa	LC429520	LC428969	LC429161
P2681	TUMC111923		Japan, Tokushima Pref., Kaiyo	LC429393	LC428845	LC429036
P28	TUMC111924	G. soritai	Japan, Tokyo Pref., Tama	LC429474	LC428923	LC429115
P448	TUMC111925		Japan, Okayama Pref., Okayama	LC429452	LC428901	LC429093
P449	TUMC111926		Japan, Miyagi Pref., Tome	LC429451	LC428900	LC429092
P542	TUMC111927		Japan, Ibaraki Pref., Tsuchiura	LC429446	LC428895	LC429087
P1069	TUMC111928		Japan, Yamagata Pref., Sakata	LC429558	LC429006	LC429199
P1347	TUMC111929		Japan, Aomori Pref., Hachinohe	LC429540	LC428988	LC429181
P2137	TUMC111930		Japan, Hokkaido Pref., Kushiro	LC429401	LC428853	LC429043
P2682	TUMC111931		Japan, Shiga Pref., Nagahama	LC429587	LC429035	LC429227
P45	TUMC111932	Gyraulus sp.	Japan, Shiga Pref., Maibara	LC429450	LC428899	LC429091
P55	TUMC111933		Japan, Fukuoka Pref., Koga	LC429445	LC428894	LC429086
P58	TUMC111934		Japan, Miyagi Pref., Sendai	LC429443	LC428893	LC429084
P79	TUMC111935		Japan, Tokushima Pref., Tokushima	LC429419	LC428869	LC429060
P120	TUMC111936		Japan, Niigata Pref., Sado	LC429551	LC428999	LC429192
P202	TUMC111937		Japan, Fukushima Pref., Inawashiro	LC429516	LC428965	LC429157
P217	TUMC111938		Japan, Miyagi Pref., Minamisanriku	LC429504	LC428953	LC429144
P264	TUMC111939		Japan, Shiga Pref., Otsu, L. Biwa	LC429478	LC428927	LC429118
P270	TUMC111940		Japan, Kanagawa Pref., Yokohama	LC429477	LC428926	LC381494
P273	TUMC111941		Mongolia, Bulgan Pro., Rashaant	LC429475	LC428924	LC429116
P277	TUMC111942		Mongolia, Töv Pro., Lün, Tuul R.	LC429410	LC428861	LC429051
P285	TUMC111943		Mongolia, Arkhangai Pro., Tsenkher	LC429407	LC428858	LC429048
P289	TUMC111944		Mongolia, Khövsgöl Pro., SE side of L. Khövsgöl	LC429473	LC428922	LC429114
P294	TUMC111945		Mongolia, Arkhangai Pro., Tariat	LC429404	LC428856	LC429046
P306	TUMC111946		Mongolia, Bulgan Pro., L. Terkhiin Tsagaan	LC429472	LC428921	LC429113
P313	TUMC111947		Mongolia, Khövsgöl Pro., Burentogtokh	LC429403	LC428855	LC429045
P318	TUMC111948		Mongolia, Khövsgöl Pro., SW side of L. Khövsgöl	LC429471	LC428920	LC429112
P320	TUMC111949		Japan, Miyagi Pref., Minamisanriku	LC429470	LC428919	LC429111
P331	TUMC111950		Japan, Hyogo Pref., Sayo	LC429469	LC428918	LC429110
P355	TUMC111951		Japan, Hokkaido Pref., Eniwa	LC429468	LC428917	LC429109
P359	TUMC111952		Japan, Hokkaido Pref., Asahikawa	LC429467	LC428916	LC429108
P380	TUMC111953		Japan, Okayama Pref., Niimi	LC429466	LC428915	LC429107
P417	TUMC111954		China, Liaoning Pro., Dandong	LC429465	LC428914	LC429106
P420	TUMC111955		Japan, Yamaguchi Pref., Shimonoseki	LC429464	LC428913	LC429105
P428	OKCABM28616		Thailand, Phuket Pro., Phuket	LC429461	LC428910	LC429102
P430	OKCABM22440		South Korea, South Jeolla Pro., Suncheon	LC429460	LC428909	LC429101
P436	OKCABM28617		Japan, Hokkaido Pref., Toyotomi	LC429459	LC428908	LC429100
P437	OKCABM28618		Japan, Hokkaido Pref., Rebun	LC429458	LC428907	LC429099
P440	OKCABM28619		Japan, Hokkaido Pref., Tomakomai	LC429457	LC428906	LC429098
P442	OKCABM28620		Japan, Hokkaido Pref., Rishirifuji	LC429456	LC428905	LC429097
P445	OKCABM20573		Japan, Tokushima Pref., Anan	LC429455	LC428904	LC429096
P446	OKCABM19276		Japan, Nagasaki Pref., Sasebo, Uku Island	LC429454	LC428903	LC429095
P552	TUMC111956		Japan, Nara Pref., Ikoma	LC429444	-	LC429085
P614	TUMC111957		Japan, Nagano Pref., Shinano, L. Noziri	LC429442	LC428892	LC429083
P666	TUMC111958		Japan, Nagano Pref., Omachi, L. Aoki	LC429440	LC428890	LC429081
P676	TUMC111959		South Korea, Gangwon Pro., Chuncheon	LC429437	LC428887	LC429078
P690	TUMC111960		Japan, Hyogo Pref., Minamiawaji	LC429436	LC428886	LC429077
P757	TUMC111961		Japan, Okinawa Pref., Uruma	LC429434	LC428884	LC429075
P761	TUMC111962		Japan, Kgoshima Pref., Amami	LC429432	LC428882	LC429073
P763	TUMC111963		Russia, Jewish Autonomous Oblast, Amur R. basin	LC429431	LC428881	LC429072
P765	TUMC111964		South Korea, Jeju Pro., Soegwipo	LC429430	LC428880	LC429071
P775	TUMC111965		Russia, Primorsky Krai, Vladivostok, Okeanskaya	LC429422	LC428872	LC429063
P788	TUMC111966		Japan, Iwate Pref., Kitakami	LC429420	LC428870	LC429061
P817	TUMC111967		Japan, Wakayama Pref., Iwade	LC429418	-	LC429059
P921	TUMC111968		Japan, Yamagata Pref., Murayama	LC429417	LC428868	LC429058
P922	TUMC111969		Japan, Shizuoka Pref., Numazu	LC429416	LC428867	LC429057
P946	TUMC111970		Russia, Irkutsk Oblast, Shelekhovsky District	LC429415	LC428866	LC429056
P957	TUMC111971		Japan, Kagoshima Pref., Kikai	LC429413	LC428864	LC429054
P960	TUMC111972		Japan, Kgoshima Pref., Tatsugo	LC429412	LC428863	LC429053
P994	TUMC111973		Japan, Kagoshima Pref., Satsumasendai	LC429411	LC428862	LC429052
P1003	TUMC111974		Japan, Kagoshima Pref., Nishinoomote	LC429560	LC429008	LC429201
P1055	TUMC111975		Japan, Yamagata Pref., Sakata	LC429559	LC429007	LC429200
P1099	TUMC111976		Japan, Kagoshima Pref., Nakanoshima Island	LC429556	LC429004	LC429197
P1113	TUMC111977		Japan, Kgoshima Pref., Takarajima Island	LC429555	LC429003	LC429196
P1140	TUMC111978		Japan, Okinawa Pref., Ishigaki	LC429554	LC429002	LC429195
P1152	TUMC111979		Japan, Okinawa Pref., Nago	LC429553	LC429001	LC429194
P1184	TUMC111980		Japan, Aomori Pref., Rokkasho	LC429552	LC429000	LC429193
P1204	TUMC111981		Japan, Aomori Pref., Higashidori	LC429550	LC428998	LC429191
P1285	TUMC111982		Japan, Gunma Pref., Takasaki, L. Haruna	LC429548	LC428996	LC429189
P1315	TUMC111983		Japan, Nagasaki Pref., Goto, Fukue Island	LC429546	LC428994	LC429187
P1495	TUMC111984		Japan, Okinawa Pref., Taketomi	LC429532	LC428980	LC429173
P1579	TUMC111985		Japan, Okinawa Pref., Iheya	LC429527	LC428975	LC429168
P1584	TUMC111986		Japan, Okinawa Pref., Izena	LC429526	LC428974	LC429167
P1669	TUMC111987		Russia, Irkutsk Oblast, Irkutsk	LC429400	LC428852	LC429042
P1687	TUMC111988		Russia, Irkutsk Oblast, Listvyanka	LC429408	LC428859	LC429049
P1755	TUMC111989		Japan, Nagasaki Pref., Omura	LC429521	LC428970	LC429162
P1946	TUMC111990		Japan, Okinawa Pref., Miyakojima	LC429518	LC428967	LC429159
P2041	TUMC111991		Vietnam, Lang Son Prov., Loc Binh	LC429515	LC428964	LC429156
P2062	TUMC111992		Vietnam, Lang Son Prov., Trang Dinh	LC429513	LC428962	LC429153
P2074	TUMC111993		Vietnam, Lang Son Prov., Cao Loc	LC429512	LC428961	LC429152
P2110	TUMC111994		Vietnam, Cao Bang Prov., Thach An	LC429510	LC428959	LC429150
P2130	TUMC111995		Russia, Primorsky Krai, Nakhodka	LC429509	LC428958	LC429149
P2135	TUMC111996		Japan, Hokkaido Pref., Abashiri, L. Yobitoura	LC429508	LC428957	LC429148
P2139	TUMC111997		Russia, Primorsky Krai, Fokino	LC429398	LC428850	LC429040
P2149	TUMC111998		Russia, Kamchatka Krai, Drankinskiye hot springs	LC429507	LC428956	LC429147
P2150	TUMC111999		Russia, Kamchatka Krai, Drankinskiye hot springs	LC429506	LC428955	LC429146
P2160	TUMC112000		Japan, Hokkaido Pref., Shibecha	LC429505	LC428954	LC429145
P2200	TUMC112001		Russia, Primorsky Krai, Khankaysky District	LC429567	LC429015	LC429206
P2235	TUMC112002		Russia, Primorsky Krai, Kamen-Rybolov	LC429503	LC428952	LC429143
P2258	TUMC112003		Taiwan, Tainan City, Guantian	LC429500	LC428949	LC429140
P2265	TUMC112004		Taiwan, Ylian County, Wujie	LC429499	LC428948	LC429139
P2378	TUMC112005		Japan, Fukuoka Pref., Asakura	LC429494	LC428942	LC429134
P2417	TUMC112006		Japan, Shiga Pref., Takashima	LC429493	LC428941	LC429133
P2434	TUMC112007		Japan, Wakayama Pref., Kamitonda	LC429492	LC428940	LC429132
P2436	TUMC112008		Hong Kong, Ping Che	LC429491	LC428939	LC429131
P2460	TUMC112009		Hong Kong, Yuen Long	LC429488	LC428936	LC429128
P2463	TUMC112010		Taiwan, Ylian County, Jiaoxi	LC429487	LC428935	LC429127
P2494	TUMC112011		Taiwan, Taipei City, Beitou	LC429485	-	LC429125
P2495	TUMC112012		Japan, Ehime Pref., Toon	LC429484	LC428933	LC429124
P2503	TUMC112013		Japan, Ehime Pref., Toon	LC429483	LC428932	LC429123
P2528	TUMC112014		Japan, Miyazaki Pref., Miyakonojo	LC429482	LC428931	LC429122
P2543	TUMC112015		Japan, Kanagawa Pref., Hakone, L. Ashino	LC429481	LC428930	LC429121
P2550	TUMC112016		Japan, Nagano Pref., Ueda	LC429480	LC428929	LC429120
P2665	TUMC112017		Vietnam, Quang Binh Pro., Son Trach	LC429571	LC429019	LC429211
P2666	TUMC112018		Vietnam, Quang Binh Pro., Quang Ninh	LC429572	LC429020	LC429212
P2667	TUMC112019		Vietnam, Thua Thien-Hue Pro., Phong An	LC429573	LC429021	LC429213
P2670	TUMC112020		Vietnam, Quang Tri Pro., Da Krong	LC429575	LC429023	LC429215
P2671	TUMC112021		Vietnam, Quang Tri Pro., Da Krong	LC429565	LC429013	LC429204
P2672	TUMC112022		Vietnam, Quang Tri Pro., Da Krong	LC429566	LC429014	LC429205
P2676	TUMC112023		Vietnam, Kien Giang Pro., Duong Hoa	LC429578	LC429026	LC429218
P2677	TUMC112024		Vietnam, Kien Giang Pro., Duong Hoa	LC429579	LC429027	LC429219
P2678	TUMC112025		Vietnam, Kon Tum Pro., Dak Glei	LC429580	LC429028	LC429220
P2679	TUMC112026		Vietnam, Kon Tum Pro., Dak Glei	LC429581	LC429029	LC429221
P2680	TUMC112027		Vietnam, Kon Tum Pro., Dak Glei	LC429582	LC429030	LC429222
P2683	TUMC112028		Japan, Shiga Pref., Nagahama	LC429586	LC429034	LC429226
P2684	TUMC112029		Philippines, Negros Oriental Pro., Sibulan	LC429583	LC429031	LC429223
P2685	TUMC112030		Philippines, Negros Oriental Pro., Sibulan	LC429584	LC429032	LC429224
P2686	TUMC112031		Philippines, Negros Oriental Pro., Sibulan	LC429585	LC429033	LC429225
P2687	TUMC112032		Philippines, Negros Oriental Pro., Sibulan	LC429564	LC429012	LC429203
P2688	TUMC112033		Japan, Aomori Pref., Towada	LC429394	LC428846	LC429037
P2689	TUMC112034	Hippeutis complanatus	Russia, Novosibirsk Oblast, Zdvinsky District	LC429563	LC429011	LC429202
P426	TUMC112035	Helicorbis sp.	Japan, Okinawa Pref., Onna	LC429463	LC428912	LC429104
P668	TUMC112036		South Korea, Gangwon Pro., Chuncheon	LC429439	LC428889	LC429080
P756	TUMC112037		Japan, Okinawa Pref., Uruma	LC429435	LC428885	LC429076
P1319	TUMC112038		Japan, Nagasaki Pref., Goto, Fukue Island	LC429545	LC428993	LC429186
P1321	TUMC112039		Japan, Okayama Pref., Okayama	LC429544	LC428992	LC429185
P1456	TUMC112040		Japan, Okinawa Pref., Taketomi	LC429533	LC428981	LC429174
P1571	TUMC112041		Japan, Okinawa Pref., Iheya	LC429529	LC428977	LC429170
P1573	TUMC112042		Japan, Okinawa Pref., Izena	LC429528	LC428976	LC429169
P1657	TUMC112043		Japan, Okinawa Pref., Ishigaki	LC429525	LC428973	LC429166
P1754	TUMC112044		Japan, Nagasaki Pref., Omura	LC429522	LC428971	LC429163
P1893	TUMC112045		Japan, Okinawa Pref., Miyakojima	LC429519	LC428968	LC429160
P2251	TUMC112046		Taiwan, Tainan City, Guantian	LC429502	LC428951	LC429142
P2440	TUMC112047		Hong Kong, Ping Che	LC429490	LC428938	LC429130
P2444	TUMC112048		Hong Kong, Tsung Yuen	LC429489	LC428937	LC429129
P2471	TUMC112049		Taiwan, Ylian County, Dongshan	LC429486	LC428934	LC429126
P272	TUMC112050	He. cf. kozhovi	Mongolia, Bulgan Pro., Rashaant	LC429476	LC428925	LC429117
P768	TUMC112051		Russia, Jewish Autonomous Oblast, Amur R. basin	LC429427	LC428877	LC429068
P2211B	TUMC112052		Russia, Primorsky Krai, Mikhaylovsky District	LC429569	LC429018	LC429209
P770	TUMC112053	Kolhymorbis bogatovi	Russia, Primorsky Krai, Russkyi Island	LC429426	LC428876	LC429067
P2177	TUMC112054	Planorbis planorbis	Poland, Pomerania Prov., Choczewo	LC429399	LC428851	LC429041
P2330	TUMC112055		Russia, Moscow Oblast, Volga R. basin	LC429496	LC428945	LC429136
P46	TUMC112056	Polypylis sp.	Japan, Shiga Pref., Maibara	LC429449	LC428898	LC429090
P134	TUMC112057		Japan, Miyagi Pref., Higashimatsushima	LC429541	LC428989	LC429182
P174	TUMC112058		Japan, Miyagi Pref., Tome	LC429523	LC428972	LC429164
P427	TUMC112059		Japan, Okinawa Pref., Onna	LC429462	LC428911	LC429103
P675	TUMC112060		South Korea, Gangwon Pro., Chuncheon	LC429438	LC428888	LC429079
P758	TUMC112061		Japan, Okinawa Pref., Uruma	LC429433	LC428883	LC429074
P766	TUMC112062		Japan, Hokkaido Pref., Teshikaga	LC429429	LC428879	LC429070
P1326	TUMC112063		Japan, Yamaguchi Pref., Yamaguchi	LC429542	LC428990	LC429183
P1455	TUMC112064		Japan, Okinawa Pref., Taketomi	LC429534	LC428982	LC429175
P1568	TUMC112065		Japan, Okinawa Pref., Izena	LC429530	LC428978	LC429171
P1658	TUMC112066		Japan, Okinawa Pref., Ishigaki	LC429524	-	LC429165
P2014	TUMC112067		Japan, Shizuoka Pref., Hamamatsu	LC429517	LC428966	LC429158
P2043	TUMC112068		Vietnam, Lang Son Prov., Loc Binh	LC429514	LC428963	LC429155
P2088	TUMC112069		Vietnam, Lang Son Prov., Van Lang	LC429511	LC428960	LC429151
P2203	TUMC112070		Russia, Primorsky Krai, Khankaysky District	-	LC429016	LC429207
P2211A	TUMC112071		Russia, Primorsky Krai, Mikhaylovsky District	LC429568	LC429017	LC429208
P2257	TUMC112072		Taiwan, Tainan City, Guantian	LC429501	LC428950	LC429141
P2267	TUMC112073		Russia, Primorsky Krai, Nadezhdinsky District	LC429498	LC428947	LC429138
P2663	TUMC112074		Russia, Primorsky Krai, Nadezhdinsky District	LC429570	-	LC429210
P2669B	TUMC112075		Vietnam, Quang Tri Pro., Da Krong	LC429574	LC429022	LC429214
P2675A	TUMC112076		Vietnam, An Giang Prov., An Phu	LC429576	LC429024	LC429216
P2675B	TUMC112077		Vietnam, An Giang Prov., An Phu	LC429577	LC429025	LC429217
P2594A	TUMC112078	Pseudogyraulus rossmaessleri	Poland, Mazovia Prov., Kostrzyn R.	LC429479	LC428928	LC429119
P2170	TUMC112079	Segmentina nitida	Poland, Lodz Prov., Widawa	LC429396	LC428848	LC429038
P774	TUMC112080	Vitreoplanorbis hyaliniiformis	Russia, Primorsky Krai, Khankaysky District, Iljinka	LC429423	LC428873	LC429064
Outgroup	TUMC112081	Acroloxus sp.	-	LC429392	LC428844	LC381490
	TUMC112082	Physella acuta	-	LC429395	LC428847	LC381493
	TUMC112083	Radix sp.	-	LC429561	LC429009	LC381492
