# Supplementary material for: Phylogeography of freshwater planorbid snails reveals diversification patterns in Eurasian continental islands
Source: BMC Evol Biol. 2018 Nov 6;18:164. doi: 10.1186/s12862-018-1273-3 (PMC6219199; doi:10.1186/s12862-018-1273-3)
Supplement: Supplementary file 2 — Aligned sequences of 16S after selecting by trimAl. (TXT 88 kb) [file 12862_2018_1273_MOESM2_ESM.txt]

>Acroloxus sp.
TCGCCTGTTTTTTAAAACATAGCTAAAATATTTTTAGTATAGCCTGCCCAGTGAGTTTAACGGCCGCAGTACCTTGACTGTGCTAAGGTAGCATAATAAATTGGCTTTTAATTAGAGTCTAGAATGAATGGAATTTTAAAAATTAGCTGTCATAAAATTATTTGCTTTAACTTTTTTATTTGGTGAAAATACCAATTAGAAAAAAGACGAGAAGACCCTAAGAATTTATA--TTTTTGTTGGGGCGACAAGTAGATAACTCTTAATTTATTATATAACGATATATTAATTATAAATAAATTACCTTAGGGATAACAGCATAATTAGTTATTTAGTTTATGACCTCGATGTTGGACTAGAAAATTATTTACTAGCTGTTAAT---AATTGTTCTGTTCGAACATTTATTTTCTACGTGATCTGAGTTCAGACCGGA
>P2681
TCGCCTGTTTATCAAAACATAGTTTTATGATATAAAATAATTTCTGCCCAGTGTAATAAATGGCCGCAGTACCTTGACTGTGCTAAGGTAGCATAATCAATTGGCTTTTAATTGGAGTCTGGAATGAATGGGAAAATGAAATTTCACTGTCTCTTTTCTTTTAATTAAAATTTATTTATTAGGTGAAAATACCTAATATAATAAAGACGAGAAGACCCTATGAATTTTTAA-TTTTTGTTGGGGCGACAGTTTAAAAAATCTAAATTTATTATATAACGTTATATAAATAAAAAAAAAATTACCTTAGGGATAACAGCATTATTATTTATATAGTTTGTGACCTCGATGTTGGACTAGGAACTATAAGGCTAGCCGTCTTAATAGATTGTTCTGTTCGAACAATTTAATCCTACGTGATCTGAGTTCAGACCGGA
>P2688
TCGCCTGTTTATCAAAACATAGTTTTATGATATAAAATAATTTCTGCCCAGTGTCATAAATGGCCGCAGTACCTTGACTGTGCTAAGGTAGCATAATCAATTGGCTTTTAATTGAAGTCTAGAATGAATGGGAAAATGGAATTTAGCTGTCTTAAAATTTTTAATTAAAATTTATTTATAAGGTGAAAATACCTTTAAGAATAAAGACGAGAAGACCCTATGAATTTTTAAATTTTTGTTGGGGCGACAGTTTAAAAAATCTAAATTTATCATATAACGATTTTTTAATAAAAATTAAATTACCTTAGGGATAACAGCATTATTATTTAAATAGTTTGTGACCTCGATGTTGGACTAGGAACTAAAAGGCTAGCCGTCTTTATAGATTGTTCTGTTCGAACAATTTAATCCTACGTGATCTGAGTTCAGACCGGA
>Haitia acuta
TTATTTGATTGTC---------------G---------ATCTTCTGCCCGGTGTTATAAACGGCCGCAGTACCTTGACTGTGCTCATGTAGCATAATCAATTGGCTATTAATTGTAGTCTAGTATGAATGAAGTAATGAATAGTAACTATAATAAAA-ATATTATTTTAATTTAATGAACTGGTGAAAATACCAGATAGAAAAAAGACGAGAAGACCCTTAGAGTTTTTGAATTTTTGTTGGGGCGACAAGAAAGCAAACCTAAATATTAGATCTGACGAATTATTATGAATGACTAAACTACCTGAGGGATAACAGCATAATGAT--AAATAGTTTGTGACCTCGATGTTGGACTAGGGACTAGTACACTAACCGTGATAAAAGCTTGTTCTGTTCGAACAATAAACCGCTACGTGATCTGAGTTCAGACCGGA
>P2170
TCGCCTGTTTATCAAAACATAGTTATATGATATAGAATAAAACCTGCCCAGTGTAATAAATGGCCGCAGTACCTTGGCTGTGCTAAGGTAGCATAATCAATTGGCTTTTAATTAAAGTCTAGAATGAATGGGACTATGAAAAATAGCTGTCTTAATTATAATAAATATAATTTATTTATAAGGTGAAAATACCTTACACAATAAAGACGAGAAGACCCTATGAG-TTTTTAATTTTTGTTGGGGCGACAAGTGAAC-AAACTCACTTAATTATTAATCGATATTATAAACAAATTTAAACTACCTTAGGGATAACAGCATAATTATTAATTAAGTTTGTGACCTCGATGTTGGACTAGGAACTATATAGCTAACCGTTAAAATAGATTGATCTGTTCGAAAAATACAATCCTACGTGATCTGAGTTCAGACCGGA
>P2178
TCGCCTGTTTATCAAAACATAGTTTTATGATATAAAATATTTTCTGCCCAATGTAATTAATGGCCGCAGTACCTTGACTGTGCTAAGGTAGCATAATCAATTGGCTTTTAATTGGAGTCTAGTATGAAAGGGATAATGAATTTCTGCTGTCTTAAATGTTTTTATTAGAATTTATTTATTAGGTGAAAATACCTATTTTAATAAAGACGAGAAGACCCTATGAATTTTTAAATTTTTGTTGGGGCGACAGTTTAACAAATCTAAATTTTTTTTAAAACGATATATTAATAAAAAATAAATTACCTTAGGGATAACAGCATTATTATAAAAATAGTTTGTGACCTCGATGTTGGACTAGGAACTAAAAGGCTAGCCGTCTTTATAGATTGTTCTGTTCGAACAATTTAATCCTACGTGATCTGAGTTCAGACCGGA
>P2139
TCGCCTGTTTATCAAAACATAGTTTTATGATATAAAATAACTTCTGCCCAGTGTCATAAATGGCCGCAGTACCTTGACTGTGCTAAGGTAGCATAATCAATTGGCTTTTAATTGAAGTCTAGAATGAATGGGAAAATGGAATTTAGCTGTCTTAAATTTTTTAATTAAAATTTATTTATAAGGTGAAAATACCTTATATAATAAAGACGAGAAGACCCTATGAATTTTTAAATTTTTGTTGGGGCGACAGTTTAAAAAATCTAAATTTATTATATAACGATTTTTTAATAAAAATTAAATTACCTTAGGGATAACAGCATTATTATTTAAATAGTTTGTGACCTCGATGTTGGACTAGGAACTAAAAGGCTAGCCGTCTTTATAGATTGTTCTGTTCGAACAATTTAATCCTACGTGATCTGAGTTCAGACCGGA
>P2177
TCGCCTGTTTATCAAAACATAGTTTTATGATATAAAATATTTTCTGCCCAATGTTATCAATGGCCGCAGTACCTTGACTGTGCTAAGGTAGCATAATCAATTGGCTTTTAATTAAGGTCTAGAATGAATGGGATAATGAAGTTAATCTGTCTTATTTGCTTTTATTAAAATTTATTTAAAAGGTGAAAATACCTTTTAAAATAAAGACGAGAAGACCCTTAGAATTTTTATTTTTTTGTTGGGGCGACAGTTTAAAAAATCTAAATTTATTATATAACGATTTTTTAATAGAAATTAAATTACCTTAGGGATAACAGCATAATTAATTATTTAGTTTGTGACCTCGATGTTGGACTAGGAACTATATGGCTAACCGTCTAATTAGATTGTTCTGTTCGAACAATTTTATCCTACGTGATCTGAGTTCAGACCGGA
>P1669
TCGCCTGTTTATCAAAACATAGTTTTATGATATAAAATAACTTCTGCCCAGTGTCATAAATGGCCGCAGTACCTTGACTGTGCTAAGGTAGCATAATCAATTGGCTTTTAATTGAAGTCTAGAATGAATGGGAAAATGGAATTTAGCTGTCTTAATTTTTTTAATTAAAATTTATTTATAAGGTGAAAATACCTTTTA-AATAAAGACGAGAAGACCCTATGAATTTTTAAATTTTTGTTGGGGCGACAGTTTAAAAAATCTAAATTTATCATATAACGATTTTTTAATAAAAATTAAATTACCTTAGGGATAACAGCATTATTATTAAAATAGTTTGTGACCTCGATGTTGGACTAGGAACTAAAAGGCTAACCGTCTTTATAGATTGTTCTGTTCGAACAATTTAATCCTACGTGATCTGAGTTCAGACCGGA
>P2137
TCGCCTGTTTATCAAAACATAGTTTTATGATATAAAATATATTCTGCCCAATGTAATAAATGGCCGCAGTACCTTGACTGTGCTAAGGTAGCATAATCAATTGGCTTTTAATTAAGGTCTAGAATGAAAGGGATTATGAGGTTTAACTGTCTTATTTATTTTACTTAGAACTTATTTAAAAGGTGAAAATACCTTTTTAAATAAAGACGAGAAGACCCTATGAATTTTTAAATTTTTGTTGGGGCGACAATTTAAAAAATCTAAATTTATGATAAAACGATTTTTTAATAAAAATTAAATTACCTTAGGGATAACAGCATTATTATTTAAATAGTTTGTGACCTCGATGTTGGACTAGGAACTTAAAGGCTAACCGTCTAAAAAGATTGTTCTGTTCGAACAATTAAATCCTACGTGATCTGAGTTCAGACCGGA
>P2176
TCGCCTGTTTATCAAAACATAGTTTTATGATATAAAATATTTTCTGCCCAATGTAATAAATGGCCGCAGTACCTTGACTGTGCTAAGGTAGCGTAATCAATTGGCTTTTAATTGAAGTCTAGTATGAAAGGGATAATGAAATTTTTCTGTCTTAAAAACTTTAATTAAAATTTATTTAAAAGGTGAAAATACCTTTTTAAATAAAGACGAGAAGACCCTATGAATTTTTA--TTTTTGTTGGGGCGACAATTTAACAAATCTAAA-TTATATTATATCGATATATTAATTTAAAAAAAATTACCTTAGGGATAACAGCATTATTGTTAAAACAGTTTGTGACCTCGATGTTGGACTAGGAACTATAAGGCTAGCCGTCTTAATAGATTGTTCTGTTCGAACAATTTAATCCTACGTGATCTGAGTTCAGACCGGA
>P313
TCGCCTGTTTATCAAAACATAGTTTTATGATATAAAATAACTTCTGCCCAGTGTCATAAATGGCCGCAGTACCTTGACTGTGCTAAGGTAGCATAATCAATTGGCTTTTAATTGAAGTCTAGAATGAATGGGAAAATGGAATTTAGCTGTCTTAATTTTTTTAATTAAAATTTATTTATAAGGTGAAAATACCTTTTA-AATAAAGACGAGAAGACCCTATGAATTTTTAAATTTTTGTTGGGGCGACAGTTTAAAAAATCTAAATTTATTATATAACGATTTTTTAATAAAAATTAAATTACCTTAGGGATAACAGCATTATTATTAAAATAGTTTGTGACCTCGATGTTGGACTAGGAACTAAAAGGCTAACCGTCTTTATAGATTGTTCTGTTCGAACAATTTAATCCTACGTGATCTGAGTTCAGACCGGA
>P294
TCGCCTGTTTATCAAAACATAGTTTTATGATATAAAATAACTTCTGCCCAGTGTCATAAATGGCCGCAGTACCTTGACTGTGCTAAGGTAGCATAATCAATTGGCTTTTAATTGAAGTCTAGAATGAATGGGAAAATGGAATTTAGCTGTCTTAATTTTTTTAATTAAAATTTATTTATAAGGTGAAAATACCTTTTA-AATAAAGACGAGAAGACCCTATGAATTTTTAAATTTTTGTTGGGGCGACAGTTTAAAAAATCTAAATTTATCATATAACGATTTTTTAATAAAAATTAAATTACCTTAGGGATAACAGCATTATTATTAAAATAGTTTGTGACCTCGATGTTGGACTAGGAACTAAAAGGCTAACCGTCTTTATAGATTGTTCTGTTCGAACAATTTAATCCTACGTGATCTGAGTTCAGACCGGA
>P2054
-------------------------------------------ATGCTCAGTGTAATAAATGGCCGCAGTACTTTGACTGTGCTAAGGTAGCATAATCAATTGGCTTTTAATTTGAGTCTGGAATGAAAGGATTTATGGGGAAACGCTGTTTCAAATATATAATATTAAATTTATTTAAAAAGTGAAAATACTTTTTTGAAAAAAGACGAGAAGACCCTAAGAATTTTTAGATTTTTGTTGGGGCGACAATTAAGCAAATATAACCTTAATATTTAATCGTATTTCAGTAAAAATTAAATTACCTTAGGGATAACAGCATAATTTTTAAAA--GTTTGTGACCTCGATGTTGGACTAGGAACTTTATAACTAGCAGTTAAAAGAGATTGTTCTGTTCGAACAATATTTTCCTACGTGATCTGAGTTCAGACCGGA
>P2172
----------------------------------------TTTCTGCCCAATGTAATAAATGGCCGCAGTACCTTGACTGTGCTAAGGTAGCGTAATCAATTGGCTTTTAATTGAAGTCTAGTATGAAAGGGATAATGAAATTTTTCTGTCTTAAAAACTTTAATTAAAATTTATTTAAAAGGTGAAAATACCTTTTTAAATAAAGACGAGAAGACCCTATGAATTTTTATTTTTTTGTTGGGGCGACAATTTAACAAATCTAAA-TTATAATATATCGATATATTAATTTAAAAAAAATTACCTTAGGGATAACAGCATTATTGTTAAAACAGTTTGTGACCTCGATGTTGGACTAGGAACTATAAGGCTAGCCGTCTTAATAGATTGTTCTGTTC--------------------------------------
>P285
-------------------------------------------------------ATAAATGGCCGCAGTACCTTGACTGTGCTAAGGTAGCATAATCAATTGGCTTTTAATTGAAGTCTAGAATGAATGGGAAAATGGAATTTAGCTGTCTTAATTTTTTTAATTAAAATTTATTTATAAGGTGAAAATACCTTTTA-AATAAAGACGAGAAGACCCTATGAATTTTTAAATTTTTGTTGGGGCGACAGTTTAAAAAATCTAAATTTATTATATAACGATTTTTTAATAAAAATTAAATTACCTTAGGGATAACAGCATTATTATTTAAATAGTTTGTGACCTCGATGTTGGACTAGGAACTAAAAGGCTAACC------------------------------------------------------------
>P1687
TCGCCTGTTTATCAAAACATAGTTTTATGATATAAAATAACTTCTGCCCAGTGTCATAAATGGCCGCAGTACCTTGACTGTGCTAAGGTAGCATAATCAATTGGCTTTTAATTGAAGTCTAGAATGAATGGGAAAATGGAATTTAGCTGTCTTAATTTTTTTAATTAAAATTTATTTATAAGGTGAAAATACCTTTTA-AATAAAGACGAGAAGACCCTATGAATTTTTAAATTTTTGTTGGGGCGACAGTTTAAAAAATCTAAATTTATCATATAACGATTTTTTAATAAAAATTAAATTACCTTAGGGATAACAGCATTATTATTAAAATAGTTTGTGACCTCGATGTTGGACTAGGAACTAAAAGGCTAACCGTCTTTATAGATTGTTCTGTTCGAACAATTTAATCCTACGTGATCTGAGTTCAGACCGGA
>P2171
TCGCCTGTTTATCAAAACATAGTTTTATGATATAAAATAACTTCTGCCCAGTGTCATAAATGGCCGCAGTACCTTGACTGTGCTAAGGTAGCATAATCAATTGGCTTTTAATTGAAGTCTAGAATGAATGGGACAATGAAATTTAGCTGTCTTAAATTTTTTAATTATAATTTATTTATAAGGTGAAAATACCTTCT-TAATAAAGACGAGAAGACCCTATGAATTTTTAAATTTTTGTTGGGGCGACAGTTTAAAAAATCTAAATTTATTATATAACGATTTTTTAATAAAAATTAAATTACCTTAGGGATAACAGCATTATTATTAAAATAGTTTGTGACCTCGATGTTGGACTAGGAACTAAAAGGCTAGCCGTCTTTATAGATTGTTCTGTTCGAACAATTAAATCCTACGTGATCTGAGTTCAGACCGGA
>P277
TCGCCTGTTTATCAAAACATAGTTTTATGATATAAAATATTTTCTGCCCAGTGTCATAAATGGCCGCAGTACCTTGACTGTGCTAAGGTAGCATAATCAATTGGCTTTTAATTGAAGTCTAGAATGAATGGGATAATGGAATTTAGCTGTCTTGATTTTTTTAATGAAAATTTATTTACAAGGTGAAAATACCTTTTATAATAAAGACGAGAAGACCCTATGAATTTTTAAATTTTTGTTGGGGCGACAGTTTAAAAAATCTAAATTTAATATATAACGATTTTTTAATAGAAATTAAATTACCTTAGGGATAACAGCATTATTATTCAAATAGTTTGTGACCTCGATGTTGGACTAGGAACTAAAAGGCTAACCGTCTTTATAGATTGTTCTGTTCGAACAATTATATCCTACGTGATCTGAGTTCAGACCGGA
>P994
TCGCCTGTTTATCAAAACATAGTTTTATGATATAAAATATTTTCTGCCCAGTGTCATAAATGGCCGCAGTACCTTGACTGTGCTAAGGTAGCATAATCAATTGGCTTTTAATTGAAGTCTAGAATGAATGGGATAATGGAATTTAGCTGTCTTGATTTTTCTAATAAAAATTTATTTATAAGGTGAAAATACCTTTTATAATAAAGACGAGAAGACCCTATGAATTTTTAAATTTTTGTTGGGGCGACAGTTTAAAAAATCTAAATTTAATATATAACGATTTTTTAATAAAAATTAAATTACCTTAGGGATAACAGCATTATTATTCAAATAGTTTGTGACCTCGATGTTGGACTAGGAACTAAAAGGCTAACCGTCTTTATAGATTGTTCTGTTCGAACAATTTTATCCTACGTGATCTGAGTTCAGACCGGA
>P960
--------------------------------------------TGCCCAGTGTCATAAATGGCCGCAGTACCTTGACTGTGCTAAGGTAGCATAATCAATTGGCTTTTAATTGAAGTCTAGAATGAATGGGATAATGGAATTTAGCTGTCTTGATTTTTTTAATAAAAATTTATTTATAAGGTGAAAATACCTTTTATAATAAAGACGAGAAGACCCTATGAATTTTTAAATTTTTGTTGGGGCGACAGTTTAAAAAATCTAAATTTAATATATAACGATTTTTTAATAAAAATTAAATTACCTTAGGGATAACAGCATTATTATTCAAATAGTTTGTGACCTCGATGTTGGACTAGGAACTAAAAGGCTAA--------------------------------------------------------------
>P957
--------------------------------------------TGCCCAGTGTCATAAATGGCCGCAGTACCTTGACTGTGCTAAGGTAGCATAATCAATTGGCTTTTAATTGAAGTCTAGAATGAATGGGATAATGGAATTTAGCTGTCTTGATTTTTTTAATAAAAATTTATTTATAAGGTGAAAATACCTTTTATAATAAAGACGAGAAGACCCTATGAATTTTTAAATTTTTGTTGGGGCGACAGTTTAAAAAATCTAAATTTAATATATAACGATTTTTTAATAAAAATTAAATTACCTTAGGGATAACAGCATTATTATTCAAATAGTTTGTGACCTCGATGTTGGACTAGGAACTAAAAGGCTAACCGTC---------------------------------------------------------
>P947
TCGCCTGTTTATCAAAACATAGTTTTATGATATAAAATATTTTCTGCCCAATGTTATTAATGGCCGCAGTACCTTGACTGTGCTAAGGTAGCATAATCAATTGGCTTTTAATTTAGGTCTAGAATGAATGGGATAATGGGGTTTAGCTGTCTTAAAGATTATTATAAAAATTTATTTATTAGGTGAAAATACCTACTAAAATAAAGACGAGAAGACCCTATGAA-TTTTTAATTTTTGTTGGGGCGACAGTTTAAA-AATCTAAATTAATTATATAACGATATTTTAATAAAAATAAAATTACCTTAGGGATAACAGCATAATTATAAAAATAGTTTGTGACCTCGATGTTGGACTAGGAACTATAAGGCTAACCGTCTTAATAGATTGTTCTGTTCGAACAATTTAATCCTACGTGATCTGAGTTCAGACCGGA
>P946
TCGCCTGTTTATCAAAACATAGTTTTATGATATAAAATAACTTCTGCCCAGTGTCATAAATGGCCGCAGTACCTTGACTGTGCTAAGGTAGCATAATCAATTGGCTTTTAATTGAAGTCTAGAATGAATGGGAAAATGGAATTTAGCTGTCTTAATTTTTTTAATTAAAATTTATTTATAAGGTGAAAATACCTTTTA-AATAAAGACGAGAAGACCCTATGAATTTTTAAATTTTTGTTGGGGCGACAGTTTAAAAAATCTAAATTTATCATATAACGATTTTTTAATAAAAATTAAATTACCTTAGGGATAACAGCATTATTATTAAAATAGTTTGTGACCTCGATGTTGGACTAGGAACTAAAAGGCTAACCGTCTTTATAGATTGTTCTGTTCGAACAATTTAATCCTACGTGATCTGAGTTCAGACCGGA
>P922
TCGCCTGTTTATCAAAACATAGTTTTATGATATAAAATATTTTCTGCCCAGTGTCATAAATGGCCGCAGTACCTTGACTGTGCTAAGGTAGCATAATCAATTGGCTTTTAATTGAAGTCTAGAATGAATGGGATAATGGAATTTAGCTGTCTTGATTTTTTTAAATAAAAATTATTTATAAGGTGAAAATACCTTCTATAATAAAGACGAGAAGACCCTATGAATTTTTAAATTTTTGTTGGGGCGACAGTTTAAAAAATCTAAATTTTATATATAACGATTTTTTAATAAAAATTAAATTACCTTAGGGATAACAGCATTATTATTTAAATAGTTTGTGACCTCGATGTTGGACTAGGAACTAAAAGGCTAACCGTCTTTATAGATTGTTCTGTTCGAACAATTTTATCCTACGTGATCTGAGTTCAAACCGGA
>P921
-------------------------------------------------------ATAAATGGCCGCAGTACCTTGACTGTGCTAAGGTAGCATAATCAATTGGCTTTTAATTGAAGTCTAGAATGAATGGGATAATGGAATTTAGCTGTCTTGATTTTTTTAATAAAAATTTATTTATAAGGTGAAAATACCTTTTATAATAAAGACGAGAAGACCCTATGAATTTTTAAATTTTTGTTGGGGCGACAGTTTAAAAAATCTAAATTTTATATATAACGATTTTTTAATAAAAATTAAATTACCTTAGGGATAACAGCATTATTATTTAAATAGTTTGTGACCTCGATGTTGGACTAGGAACTAAAAGGCTAACCGTCTTT------------------------------------------------------
>P79
TCGCCTGTTTTTCAAAACATAGTTTTATGATATAAAATATTTTCTGCCCAGTGTCATAAATGGCCGCAGTACCTTGACTGTGCTAAGGTAGCATAATCAATTGGCTTTTAATTGAAGTCTAGAATGAATGGGATAATGGAATTTAGCTGTCTTGATTTATTTAATAAAAATTTATTTATAAGGTGAAAATACTTTTTATAATAAAGACGAGAAGACCCTATGAATTTTTAAATTTTTGTTGGGGCGACAGTTTAAAAAATCTAAATTTTATATATAACGATTTTTTAATAAAAATTAAATTACCTTAGGGATAACAGCATTATTATTTAAATAGTTTGTGACCTCGATGTTGGACTAGGAACTAAAAGGCTAACCGTCTTTATAGATTGTTCTGTTCGAACAATTTTATCCTACGTGATCTGAGTTCAGACCGGA
>P788
TCGCCTGTTTATCAAAACATAGTTTTATGATATAAAATATTTTCTGCCCAGTGTCATAAATGGCCGCAGTACCTTGACTGTGCTAAGGTAGCATAATCAATTGGCTTTTAATTGAAGTCTAGAATGAACGGGATAATGGAATTTAGCTGTCTTGATTTTTTTAATAAAAATTTATTTATAAGGTGAAAATACCTTTTATAATAAAGACGAGAAGACCCTATGAATTTTTAAATTTTTGTTGGGGCGACAGTTTAAAAAATCTAAATTTTATATATAACGATTTTTTAATAAAAATTAAATTACCTTAGGGATAACAGCATTATTATTTAAATAGTTTGTGACCTCGATGTTGGACTAGGAACTAAAAGGCTAACCGTCTTTATAGATTGTTCTGTTCGAACAATTTTATCCTACGTGATCTGAGTTCAGACCGGA
>P777
TCGCCTGTTTATCAAAACATAGTTTTATGATATAAAATTTTTTCTGCCCAATGTAATAAATGGCCGCAGTACCTTGACTGTGCTAAGGTAGCATAATCAATTGGCTTTTAATTAAAGTCTAGAATGAACGGGATCATGGGATTTCTCTGTCTTAAAAAATTTAATTATAATTTATTTATAAGGTGAAAATACCTTTTAAAATAAAGACGAGAAGACCCTATGAATTTTT--ATTTTTGTTGGGGCGACAATTTAAC-GATCTAAA-TTAATATTTAACGATTTTTTAATTAAAATTAAATTACCTTAGGGATAACAGCATTATTGTATAAACAGTTTGTGACCTCGATGTTGGACTAGGAACTATAAGGCTAACAGTCTAAATAGATTGTTCTGTTCGAACAATTATATCCTACGTGATCTGAGTTCAGACCGGA
>P775
TCGCCTGTTTATCAAAACATAGTTTTATGATATAAAATAACTTCTGCCCAGTGTCATAAATGGCCGCAGTACCTTGACTGTGCTAAGGTAGCATAATCAATTGGCTTTTAATTGAAGTCTAGAATGAATGGGAAAATGGAATTTAGCTGTCTTAAATTTTTTAATTAAAATTTATTTATAAGGTGAAAATACCTTATATAATAAAGACGAGAAGACCCTATGAATTTTTAAATTTTTGTTGGGGCGACAGTTTAAAAAATCTAAATTTATTATATAACGATTTTTTAATAAAAATTAAATTACCTTAGGGATAACAGCATTATTATTTAAATAGTTTGTGACCTCGATGTTGGACTAGGAACTAAAAGGCTAGCCGTCTTTATAGATTGTTCTGTTCGAACAATTTAATCCTACGTGATCTGAGTTCAGACCGGA
>P774
TCGCCTGTTTATCAAAACATAGTTTTATGATATAAAATATATTCTGCCCAATGTAATAAATGGCCGCAGTACCTTGACTGTGCTAAGGTAGCATAATCAATTGGCTTTTAATTAAGGTCTAGAATGAAAGGGATTATGAGGTTTAACTGTCTTATTTATTTTACTTAAAACTTATTTAAAAGGTGAAAATACCTTTTTAAATAAAGACGAGAAGACCCTATGAATTTTTAAATTTTTGTTGGGGCGACAGTTTAAAAAATCTAAATTTATGATAAAACGATTTTTTAATAAAAATTAAATTACCTTAGGGATAACAGCATTATTATTTAAATAGTTTGTGACCTCGATGTTGGACTAGGAACTTAAAGGCTAACCGTCTAAAGAGATTGTTCTGTTCGAACAATTAAATCCTACGTGATCTGAGTTCAGACCGGG
>P773
TCGCCTGTTTTTCAAAACATAGTTTAAAGATTTTAAATTAATCCTGCCCAGTGTTATAAATGGCCGCAGTACCTTGACTGTGCTAAGGTAGCATAATCAATTGGCTTTTAATTAAAGTCTGGAATGAATGGATAAATGAAGTCTTTCTGTCTTATAGGTATTTATTTGAATTTATTTATTAGGTGAAAATACCTATTAGAAAAAAGACGAGAAGACCCTTAGAATTTTTAAATTTTTGTTGGGGCGACAAATAAGCAAACCTA--TTTAATATTTGACGATATTTTAAGAAAAATTAAATTACCTTAGGGATAACAGCATAATTAATTATTTAGTTTGTGACCTCGATGTTGGACTAAGAACTTTATGACTAGCAGTCAAAAAAGATTGTTCTGTTCGAACAATTTTATCTTACGTGATCTGAGTTCAGACCGGA
>P772
TCGCCTGTTTATCAAAACATAGTTTAAAGATTTTAAATTAATCCTGCCCAGTGTTATAAATGGCCGCAGTACCTTGACTGTGCTAAGGTAGCATAATCAATTGGCTTTTAATTAAAGTCTGGAATGAATGGATAAATGAAGTCTTTCTGTCTTATAGGTATTTATTTGAATTTATTTATTAGGTGAAAATACCTATTAGAAAAAAGACGAGAAGACCCTTAGAATTTTTAAATTTTTGTTGGGGCGACAAATAAGCAAACCTA--TTTAATATTTGACGATATTTTAAGAAAAATTAAATTACCTTAGGGATAACAGCATAATTAATTATTTAGTTTGTGACCTCGATGTTGGACTAAGAACTTTATGACTAGCAGTCAAAAAAGATTGTTCTGTTCGAACAATTTTATCTTACGTGATCTGAGTTCAGACCGGA
>P770
CCGCCTGTTTTTCAAAACATAGTTTTATGATATAAAATGAAACCTGCCCAGTGTAATAAATGGCCGCAGTACCTTGACTGTGCTAAGGTAGCATAATCAATTGGCTTTTAATTAAAGTCTGGAATGAATGGGAAAGTGGAAAATAACTGTCTTAATAGTGTTATATATAATTTATTTAAAAGGTGAAAATACCTTTTATAATAAAGACGAGAAGACCCTATGAGTTTTTAATTTTTTGTTGGGGCGACAAATTAACAAACTTAATGTTACAATATAACCGATTTTTAAAAAAATTTAAATTACCTTAGGGATAACAGCATAATTTATTATTAAGTTTGTGACCTCGATGTTGGACTAGGAACTATATGGCTAACCGTTAAAATAGATTGTTCTGTTCGAACAATTTGATCCTACGTGATCTGAGTTCAGACCGGA
>P768
TCGCCTGTTTCTCAAAACATAGTTTTATGATATAAAATTTTACCTGCCCAGTGTAATAAATGGCCGCAGTACCTTGACTGTGCTAAGGTAGCATAATCAATTGGCTTTTAATTAAAGTCTGGAATGAAAGGGATAATGGAAAATACCTGTCTTAAATATAATCTATAAAATTTATTTATTAGGTGCAAATACCTAACAGAATAAAGACGAGAAGACCCTATGAGTTAATTAATTTTTGTTGGGGCGACAAATTAACAAAACCTAATTT-AAATCAAGCGTATTGTAAAATAAACTTAAACTACCTTAGGGATAACAGCATAATTTATTAGTAAGTTTGTGACCTCGATGTTGGACTAGGACCTATATGGCTAACCGTTAAAATACATTGTTCTGTTCGAACAATATTATCCTACGTGATCTGAGTTCAGACCGGA
>P767
TCGCCTGTTTTTCAAAACATAGTTTTATGATATAAAATAATTTCTGCCCAGTGTAATAAATGGCCGCAGTACCTTGACTGTGCTAAGGTAGCATAATCAATTGGCTTTTAATTGGAGTCTAGAATGAATGGGAAAATGAAATTTCACTGTCTCTTTTCTTTTAATTAAAATTTATTTATTAGGTGAAAATACCTAATATAATAAAGACGAGAAGACCCTATGAATTTTTAATTTTTTGTTGGGGCGACAGTTTAAAAAATCTAAATTTATTATATAACGTTATATAAATAAAAAAAAAATTACCTTAGGGATAACAGCATTATTATTTATATAGTTTGTGACCTCGATGTTGGACTAGGAACTATAAGGCTAGCCGTCTTAATAGATTGTTCTGTTCGAACAATTTTATCCTACGTGATCTGAGTTCAGACCGGA
>P766
CCGCCTGTTTTTCAAAACATAGTTTTATGATATAAAATAATACCTGCCCAGTGTTATAAATGGCCGCAGTACCTTGACTGTGCTAAGGTAGCATAATCAATTGGCTTTTAATTGAAGTCTGGAATGAAAGGATAAATGAAAAATTACTGTCTTGTTTGTATTAATTAAAATTTACTTATAAGGTGAAAATGCCTTTTAGAATAAAGACGAGAAGACCCTATGAATTATTAAATTTTTGTTGGGGCGACATTTTAACAAACTTAAATTTTAAATATAACGTTATATAAATTAAATTTAAATTACCTTAGGGATAACAGCATAATTTTTTTATAAGTTTGTGACCTCGATGTTGGACTAGGAACTATATGGCTAACCGTTAAAATAGATTGTTCTGTTCGAACAATAATATCCTACGTGATCTGAGTTCAGACCGGA
>P765
CCGCCTGTTTTTCAAAACATAGTTTTATGATATAAAATATTTTCTGCCCAGTGTCATAAATGGCCGCAGTACCTTGACTGTGCTAAGGTAGCATAATCAATTGGCTTTTAATTGAAGTCTAGAATGAATGGGATAATGGAATTTAGCTGTCTTGATTTTTTTAATAAAAATTTATTTATAAGGTGAAAATACCTTTTATAATAAAGACGAGAAGACCCTATGAATTTTTAAATTTTTGTTGGGGCGACAGTTTAAAAAATCTAAATTTAATATATAACGATTTTTTAATAAAAATTAAATTACCTTAGGGATAACAGCATTATTATTCAAATAGTTTGTGACCTCGATGTTGGACTAGGAACTAAAAGGCTAACCGTCTTTATAGATTGTTCTGTTCGAACAATTTTATCCTACGTGATCTGATTCCAGACCGGA
>P763
TCGCCTGTTTTTCAAAACATAGTTTTATGATATAAAATAATTTCTGCCCAGTGTCATAAATGGCCGCAGTACCTTGACTGTGCTAAGGTAGCATAATCAATTGGCTTTTAATTGAAGTCTAGAATGAATGGGAAAATGGAATTTAGCTGTCTTAAATTTTTTAATTAAAATTTATTTATAAGGTGAAAATACCTTATATAATAAAGACGAGAAGACCCTATGAATTTTTAAATTTTTGTTGGGGCGACAGTTTAAAAAATCTAAATTTATTATATAACGATTTTTTAATAAAAATTAAATTACCTTAGGGATAACAGCATTATTATTTAAATAGTTTGTGACCTCGATGTTGGACTAGGAACTAAAAGGCTAGCCGTCTTTATAGATTGTTCTGTTCGAACAATTTAATCCTACGTGATCTGAGTTCAGACCGGA
>P761
TCGCCTGTTTTTCAAAACATAGTTTTATGATATAAAATATTTTCTGCCCAGTGTCATAAATGGCCGCAGTACCTTGACTGTGCTAAGGTAGCATAATCAATTGGCTTTTAATTGAAGTCTAGAATGAATGGGATAATGGAATTTAGCTGTCTTGATTTTTTTAATAAAAATTTATTTATAAGGTGAAAATACCTTTTATAATAAAGACGAGAAGACCCTATGAATTTTTAAATTTTTGTTGGGGCGACAGTTTAAAAAATCTAAATTTAATATATAACGATTTTTTAATAAAAATTAAATTACCTTAGGGATAACAGCATTATTATTCAAATAGTTTGTGACCTCGATGTTGGACTAGGAACTAAAAGGCTAACCGTCTTTATAGATTGTTCTGTTCGAACAATTTTATCCTACGTGATCTGAGTTCAGACCGGA
>P758
TCGCCTGTTTTTCAAAACATAGTTTTATGATATAAAATAATACCTGCCCAGTGTTATAAATGGCCGCAGTACCTTGACTGTGCTAAGGTAGCATAATCAATTGGCTTTTAATTGAAGTCTGGAATGAAAGGATAAATGAAAAATTACTGTCTTATTTGTATTAATTAAAATTTATTTATAAGGTGAAAATACCTTTTAGAATAAAGACGAGAAGACCCTATGAATTATTAAATTTTTGTTGGGGCGACATTTTAACAAACTTAAATTTTTAATATAACGTTATGTAAATTAAATTTAAATTACCTTAGGGATAACAGCATAATTTTTTTATAAGTTTGTGACCTCGATGTTGGACTAGGAACTATATGGCTAACCGTTAAAATAGATTGTTCTGTTCGAACAATAATATCCTACGTGATCTGAGTTCAGACCGGA
>P757
TCGCCTGTTTTTCAAAACATAGTTTTATGATATAAAATATTTTCTGCCCAGTGTCATAAATGGCCGCAGTACCTTGACTGTGCTAAGGTAGCATAATCAATTGGCTTTTAATTGAAGTCTAGAATGAATGGGATAATGGAATTTAGCTGTCTTGATTTTTTTAATAAAAATTTATTTATAAGGTGAAAATACCTTTTATAATAAAGACGAGAAGACCCTATGAATTTTTAAATTTTTGTTGGGGCGACAGTTTAAAAAATCTAAATTTAATATATAACGATTTTTTAATAAAAATTAAATTACCTTAGGGATAACAGCATTATTATTCAAATAGTTTGTGACCTCGATGTTGGACTAGGAACTAAAAGGCTAACCGTCTTTATAGATTGTTCTGTTCGAACAATTTTATCCTACGTGATCTGAGTTCAGACCGGA
>P756
CCGCCTGTTTTTCAAAACATAGTTTTATGATATAAAATTCAACCTGCCCAGTGTAATAAATGGCCGCAGTACCTTGACTGTGCTAAGGTAGCATAATCAATTGGCTTTTAATTAAAGTCTGGAATGAAAGGGAAAATGAAAAATAACTGTCTTAAATATAATATATAAAATTTATTTATCAGGTGCAAATACCTGTTAGAATAAAGACGAGAAGACCCTATGAGTTAATTAATTTTTGTTGGGGCGACATGTTAACAGAACTAACTATAATATTTAGCGTATTGTAAAATGAATTTAAACTACCTTAGGGATAACAGCATAATTTATTTTTAAGTTTGTGACCTCGATGTTGGACTAGGAACTATATGGCTAACCGTTAAATTAGATTGTTCTGTTCGAACAATATTATCCTACGTGATCTGAGTTCAGACCGGA
>P690
TCGCCTGTTTATCAAAACATAGTTTTATGATATAAAATATTTTCTGCCCAGTGTCATAAATGGCCGCAGTACCTTGACTGTGCTAAGGTAGCATAATCAATTGGCTTTTAATTGAAGTCTAGAATGAATGGGATAATGGGATTTAGCTGTCTCGATTTTTTTAATAAAAATTTATTTATAAGGTGAAAATACCTTCTATAATAAAGACGAGAAGACCCTATGAATTTTTAAATTTTTGTTGGGGCGACAGTTTAAAAAATCTAAATTTTATATATAACGATTTTTTAATAAAAATTAAATTACCTTAGGGATAACAGCATTATTATTTAAATAGTTTGTGACCTCGATGTTGGACTAGGAACTAAAAGGCTAACCGTCTTTATAGATTGTTCTGTTCGAACAATTTTATCCTACGTGATCTGAGTTCAGACCGGA
>P676
TCGCCTGTTTATCAAAACATAGTTTTATGATATAAAATATTTTCTGCCCAGTGTCATAAATGGCCGCAGTACCTTGACTGTGCTAAGGTAGCATAATCAATTGGCTTTTAATTGAAGTCTAGAATGAATGGGATAATGGAATTTAGCTGTCTTGATTTTTTTAATAAAAATTTATTTATAAGGTGAAAATACCTTTTATAATAAAGACGAGAAGACCCTATGAATTTTTAAATTTTTGTTGGGGCGACAGTTTAAAAAATCTAAATTTAATATATAACGATTTTTTAATAAAAATTAAATTACCTTAGGGATAACAGCATTATTATTCAAATAGTTTGTGACCTCGATGTTGGACTAGGAACTAAAAGGCTAACCGTCTTTATAGATTGTTCTGTTCGAACAATTTTATCCTACGTGATCTGAGTTCAGACCGGA
>P675
TCGCCTGTTTATCAAAACATAGTTTTATGATATAAAATAATACCTGCCCAGTGTTATAAATGGCCGCAGTACCTTGACTGTGCTAAGGTAGCATAATCAATTGGCTTTTAATTGAAGTCTGGAATGAAAGGATAAATGAAAAATTACTGTCTTATTTGTATTAATTAAAATTTATTTATAAGGTGAAAATACCTTTTAGAATAAAGACGAGAAGACCCTATGAATTATTAAATTTTTGTTGGGGCGACATTTTAACAAACTTAAATTTTTAATATAACGTTATGTAAATTAAATTTAAATTACCTTAGGGATAACAGCATAATTTTTTTATAAGTTTGTGACCTCGATGTTGGACTAGGAACTATATGGCTAACCGTTAAAATAGATTGTTCTGTTCGAACAATAATATCCTACGTGATCTGAGTTCAGACCGGA
>P668
TCGCCTGTTCATCAAAACATAGTTTTATGATATAAAATTCAACCTGCCCAGTGTAATAAATGGCCGCAGTACCTTGACTGTGCTAAGGTAGCATAATCAATTGGCTTTTAATTAAAGTCTGGAATGAAAGGGAAAATGAAAAATAACTGTCTTAAATATAATATATAAAATTTATTTATCAGGTGCAAATACCTGTTTGAATAAAGACGAGAAGACCCTATGAGTTAATTAATTTTTGTTGGGGCGACATGTTAACAGAACTAACTATAATATTTAGCGTATTGTAAAATGAATTTAAACTACCTTAGGGATAACAGCATAATTTATTTTTAAGTTTGTGACCTCGATGTTGGACTAGGAACTATATGGCTAACCGTTAAATTAGATTGTTCTGTTCGAACAATATTATCCTACGTGATCTGAGTTCAGACCGGA
>P666
TCGCCTGTTTATCAAAACATAGTTTTATGATATAAGATATTTTCTGCCCAGTGTCATAAATGGCCGCAGTACCTTGACTGTGCTAAGGTAGCATAATCAATTGGCTTTTAATTGAAGTCTAGAATGAATGGGATAATGGAATTTAGCTGTCTTGATTTTTTTAATAAAAATTTATTTATAAGGTGAAAATACCTTTTATAATAAAGACGAGAAGACCCTATGAATTTTTAAATTTTTGTTGGGGCGACAGTTTAAAAAATCTAAATTTTATATATAACGATTTTTTAATAAAAATTAAATTACCTTAGGGATAACAGCATTATTATTTAAATAGTTTGTGACCTCGATGTTGGACTAGGAACTAAAAGGCTAACCGTCTTTATAGATTGTTCTGTTCGAACAATTTTATCCTACGTGATCTGAGTTCAGACCGGA
>P651
TCGCCTGTTTATCAAAACATAGTTTTATGATATAAAATAATTTCTGCCCAGTGTAATAAATGGCCGCAGTACCTTGACTGTGCTAAGGTAGCATAATCAATTGGCTTTTAATTGGAGTCTAGAATGAATGGGAAAATGAAATTTCACTGTCTCTTTTCTTTTAATTAAAATTTATTTATTAGGTGAAAATACCTAATATAATAAAGACGAGAAGACCCTATGAATTTTTAATTTTTTGTTGGGGCGACAGTTTAAAAAATCTAAATTTATTATATAACGTTATATAAATAAAAAAAAAATTACCTTAGGGATAACAGCATTATTATTTATATAGTTTGTGACCTCGATGTTGGACTAGGAACTATAAGGCTAGCCGTCTTAATAGATTGTTCTGTTCGAACAATTTAATCCTACGTGATCTGAGTTCAGACCGGA
>P614
TCGCCTGTTCATCAAAACATAGTTTTATGATATAAAATATTTTCTGCCCAGTGTCATAAATGGCCGCAGTACCTTGACTGTGCTAAGGTAGCATAATCAATTGGCTTTTAATTGAAGTCTAGAATGAATGGGATAATGGAATTTAGCTGTCTTGATTTTTTTAATAAAAATTTATTTATAAGGTGAAAATACCTTTTATAATAAAGACGAGAAGACCCTATGAATTTTTAAATTTTTGTTGGGGCGACAGTTTAAAAAATCTAAATTTTATATATAACGATTTTTTAATAAAAATTAAATTACCTTAGGGATAACAGCATTATTATTTAAATAGTTTGTGACCTCGATGTTGGACTAGGAACTAAAAGGCTAACCGTCTTTATAGATTGTTCTGTTCGAACAATTTTATCCTACGTGATCTGAGTTCAGACCGGA
>P58
TCGCCTGTTTATCAAAACATAGTTTTATGATATAAAATATTTTCTGCCCAGTGTCATAAATGGCCGCAGTACCTTGACTGTGCTAAGGTAGCATAATCAATTGGCTTTTAATTGAAGTCTAGAATGAATGGGATAATGGAATTTAGCTGTCTTGATTTTTTTAATAAAAATTTATTTATAAGGTGAAAATACCTTTTATAATAAAGACGAGAAGACCCTATGAATTTTTAAATTTTTGTTGGGGCGACAGTTTAAAAAATCTAAATTTTATATATAACGATTTTTTAATAAAAATTAAATTACCTTAGGGATAACAGCATTATTATTTAAATAGTTTGTGACCTCGATGTTGGACTAGGAACTAAAAGGCTAACCGTCTTTATAGATTGTTCTGTTCGAACAATTTTATCCTACGTGATCTGAGTTCAGACCGGA
>P55
TCGCCTGTTTATCAAAACATAGTTTTATGATATAAAATATTTTCTGCCCAGTGTCATAAATGGCCGCAGTACCTTGACTGTGCTAAGGTAGCATAATCAATTGGCTTTTAATTGAAGTCTAGAATGAATGGGATAATGGAATTTAGCTGTCTTGATTTTTTTAATAAAAATTTATTTATAAGGTGAAAATACCTTTTATAATAAAGACGAGAAGACCCTATGAATTTTTAAATTTTTGTTGGGGCGACAGTTTAAAAAATCTAAATTTAATATATAACGATTTTTTAATAAAAATTAAATTACCTTAGGGATAACAGCATTATTATTCAAATAGTTTGTGACCTCGATGTTGGACTAGGAACTAAAAGGCTAACCGTCTTTATAGATTGTTCTGTTCGAACAATTTTATCCTACGTGATCTGAGTTCAGACCGGA
>P542
TCGCCTGTTTATCAAAACATAGTTTTATGATATAAAATATATTCTGCCCAATGTAATAAATGGCCGCAGTACCTTGACTGTGCTAAGGTAGCATAATCAATTGGCTTTTAATTAAGGTCTAGAATGAAAGGGATTATGAGGTTTAACTGTCTTATTTATTTTACTTAGAACTTATTTAAAAGGTGAAAATACCTTTTTAAATAAAGACGAGAAGACCCTATGAATTTTTAAATTTTTGTTGGGGCGACAATTTAAAAAATCTAAATTTATGATAAAACGATTTTTTAATAAAAATTAAATTACCTTAGGGATAACAGCATTATTATTTAAATAGTTTGTGACCTCGATGTTGGACTAGGAACTTAAAGGCTAACCGTCTAAAAAGATTGTTCTGTTCGAACAATTAAATCCTACGTGATCTGAGTTCAGACCGGA
>P520
TCGCCTGTTTTTCAAAACATAGTTTTATGATATAAAATATTTTCTGCCCAGTGTCATAAATGGCCGCAGTACCTTGACTGTGCTAAGGTAGCATAATCAATTGGCTTTTAATTGAAGTCTAGAATGAATGGGATAATGGAATTAAGCTGTCTTGATTTTTTTAATAAAAATTTATTTATAAGGTGAAAATACCTTCTATAATAAAGACGAGAAGACCCTATGAATTTTTAAATTTTTGTTGGGGCGACAGTTTAAAAAATCTAAATTTTATATATAACGATTTTTTAATAAAAATTAAATTACCTTAGGGATAACAGCATTATTATTTAAATAGTTTGTGACCTCGATGTTGGACTAGGAACTAAAAGGCTAACCGTCTTTATAGATTGTTCTGTTCGAACAATTTTATCCTACGTGATCTGAGTTCAGACCGGA
>P503
TCGCCTGTTTTTTAAAACATAGTTTAAAGATTTTAAATTAATCCTGCCCAATGTTATAAATGGCCGCAGTACCTTGACTGTGCTAAGGTAGCATAATCAATTGGCTTTTAATTAGAGTCTGGAATGAATGGATAAATGAAGTCTTTCTGTCTTATGGATATTTATTTGAATTTATTTATTAGGTGAAAATACCTATTAGAAAAAAGACGAGAAGACCCTTAGAATTTTAAAATTTTTGTTGGGGCGACAAATAAGCAAACCTA--TTTAATATTTGACGATATTTTAAGAAAAACTAAATTACCTTAGGGATAACAGCATAATTAATTATTTAGTTTGTGACCTCGATGTTGGACTAAGAACTTTATGACTAGCAGTCAAAAAAGATTGTTCTGTTCGAACAATTTTATCTTACGTGATCTATTTCCAACCCGGA
>P502
TCGCCTGTTTTTTAAAACATAGTTAAAAGATTTTTAATTATTCCTGCCCAGTGTAATAAATGGCCGCAGTACTTTGACTGTGCTAAGGTAGCATAATCAATTGGCTTTTAATTTGAGTCTGGAATGAAAGGATTTATGGGGAGACGCTGTTTCAAATATATAGTATTAAATTTATTTAAAAAGTGAAAATACTTTATAGAAAAAAGACGAGAAGACCCTAAGAATTTTTAGATTTTTGTTGGGGCGACAATTAAGCAAGCATAACCTTAATATTTAATCGTATTTCAGTAAAAATTAAATTACCTTAGGGATAACAGCATAATTTTTAAAA--GTTTGTGACCTCGATGTTGGACTAGGAACTTTATAACTAGCAGTTAAAAGAGATTGTTCTGTTCGAACAATATTTTCCTACGTGATCTGAGTTCAGACCGGA
>P46
TCGCCTGTTTATCAAAACATAGTTTTATGATATAAAATAATACCTGCCCAGTGTTATAAATGGCCGCAGTACCTTGACTGTGCTAAGGTAGCATAATCAATTGGCTTTTAATTGAAGTCTGGAATGAAAGGATAAATGAAAAATTACTGTCTTGTTATTATTAATTAAAATTTACTTATAAGGTGAAAATGCCTTTTAGAATAAAGACGAGAAGACCCTATGAATTATTAAATTTTTGTTGGGGCGACATTTTAACAAACTTAAATTTTAAATATAACGTTATATAAATTAAATTTAAATTACCTTAGGGATAACAGCATAATTTTTTTATAAGTTTGTGACCTCGATGTTGGACTAGGAACTATATGGCTAACCGTTAAAATAGATTGTTCTGTTCGAACAATAATATCCTACGTGATCTGAGTTCAGACCGGA
>P45
TCGCCTGTTTATCAAAACATAGTTTTATGATATAAAATATTTTCTGCCCAGTGTCATAAATGGCCGCAGTACCTTGACTGTGCTAAGGTAGCATAATCAATTGGCTTTTAATTGAAGTCTAGAATGAATGGGATAATGGAATTTAGCTGTCTTGATTTTTTTAATAAAAATTTATTTATAAGGTGAAAATACCTTCTATAATAAAGACGAGAAGACCCTATGAA-TTTTAAATTTTTGTTGGGGCGACAGTTTAAAAAATCTAAATTTTATATATAACGATTTTTTAATAAAAATTAAATTACCTTAGGGATAACAGCATTATTATTTTAATAGTTTGTGACCTCGATGTTGGACTAGGAACTAAAAGGCTAACCGTCTTTATAGATTGTTCTGTTCGAACAATTTTATCCTACGTGATCTGAGTTCAGACCGGA
>P449
TCGCCTGTTTATCAAAACATAGTTTTATGATATAAAATATATTCTGCCCAATGTAATAAATGGCCGCAGTACCTTGACTGTGCTAAGGTAGCATAATCAATTGGCTTTTAATTAAGGTCTAGAATGAAAGGGATTATGAGGTTTAACTGTCTTATTTATTTTACTTAGAACTTATTTAAAAGGTGAAAATACCTTTTTAAATAAAGACGAGAAGACCCTATGAATTTTTAAATTTTTGTTGGGGCGACAATTTAAAAAATCTAAATTTATGATAAAACGATTTTTTAATAAAAATTAAATTACCTTAGGGATAACAGCATTATTATTTAAATAGTTTGTGACCTCGATGTTGGACTAGGAACTTAAAGGTTAACCGTCTAAAAAGATTGTTCTGTTCGAACAATTAAATCCTACGTGATCTGAGTTCAGACCGGA
>P448
TCGCCTGTTTTTCAAAACATAGTTTTATGATATAAAATATATTCTGCCCAATGTAATAAATGGCCGCAGTACTTTGACTGTGCTAAGGTAGCATAATCAATTGGCTTTTAATTAAGGTCTAGAATGAAAGGGATTATGAGGTTTAACTGTCTTATTTATTTTACTTAGAACTTATTTAAAAGGTGAAAATACCTTTTTAAATAAAGACGAGAAGACCCTATGAATTTTTAAATTTTTGTTGGGGCGACAATTTAAAAAATCTAAATTTATAATAAAACGATTTTTTAATAAAAATTAAATTACCTTAGGGATAACAGCATTATTATTTAAATAGTTTGTGACCTCGATGTTGGACTAGGAACTTAAAGGCTAACCGTCTAAAAAGATTGTTCTGTTCGAACAATTAAATCCTACGTGATCTGAGTCCAGACCGGA
>P447
TCGCCTGTTTATCAAAACATAGTTTAAAGATTTTAAATTAATCCTGCCCAGTGTAATAAATGGCCGCAGTACCTTGACTGTGCTAAGGTAGCATAATCAATTGGCTTTTAATTAAAGTCTGGAATGAATGGATAAATGAAGTCTTTCTGTCTTATAAGTATTTATTTGAATTTATTTAATAGGTGAAAATACCTATTAGAAAAAAGACGAGAAGACCCTTAGAATTTTTAAATTTTTGTTGGGGCGACAAATAAACA----TAAATTTATTATTTGACGATTTTATAGGAAAAATTAAATTACCTTAGGGATAACAGCATAATTAATTAATTAGTTTGTGACCTCGATGTTGGACTAAGAACTTTATGACTAGCAGTCAAAAAAGATTGTTCTGTTCGAACAATTTTATCTTACGTGATCTGAGTCCAGACCGGA
>P446
TCGCCTGTTTATCAAAACATAGTTTTATGATATAAAATATTTTCTGCCCAGTGTCATAAATGGCCGCAGTACCTTGACTGTGCTAAGGTAGCATAATCAATTGGCTTTTAATTGAAGTCTAGAATGAATGGGATAATGGAATTTAGCTGTCTGGATTTTTTTAATAAAAATTTATTTATAAGGTGAAAATACCTTTTATAATAAAGACGAGAAGACCCTATGAATTTTTAAATTTTTGTTGGGGCGACAGTTTAAAAAATCTAAATTTAATATATAACGATTTTTTAATAAAAATTAAATTACCTTAGGGATAACAGCATTATTATTCAAATAGTTTGTGACCTCGATGTTGGACTAGGAACTAAAAGGCTAACCGTCTTTATAGATTGTTCTGTTCGAACAATTTTATCCTACGTGATCTGAGTTCAGACCGGA
>P445
TCGCCTGTTTATCAAAACATAGTTTTATGATATAAAATATTTTCTGCCCAGTGTCATAAATGGCCGCAGTACCTTGACTGTGCTAAGGTAGCATAATCAATTGGCTTTTAATTGAAGTCTAGAATGAATGGGATAATGGAATTTAGCTGTCTTGATTTTTTTAATAAAAATTTATTTATAAGGTGAAAATACCTTTTATAATAAAGACGAGAAGACCCTATGAATTTTTAAATTTTTGTTGGGGCGACAGTTTAAAAAATCTAAATTTTATATATAACGATTTTTTAATAAAAATTAAATTACCTTAGGGATAACAGCATTATTATTTAAATAGTTTGTGACCTCGATGTTGGACTAGGAACTAAAAGGCTAACCGTCTTTATAGATTGTTCTGTTCGAACAATTTTATCCTACGTGATCTGAGTTCAGACCGGA
>P442
TCGCCTGTTTATCAAAACATAGTTTTATGATATAAAATAACTTCTGCCCAGTGTCATAAATGGCCGCAGTACCTTGACTGTGCTAAGGTAGCATAATCAATTGGCTTTTAATTGAAGTCTAGAATGAATGGGAAAATGGAATTTAGCTGTCTTAAATTTTTTAAATAAAATTTATTTATAAGGTGAAAATACCTTATATAATAAAGACGAGAAGACCCTATGAATTTTTAAATTTTTGTTGGGGCGACAGTTTAAAAAATCTAAATTTATTATATAACGATTTTTTAATAAAAATTAAATTACCTTAGGGATAACAGCATTATTATTTAAATAGTTTGTGACCTCGATGTTGGACTAGGAACTAAAAGGCTAGCCGTCTTTATAGATTGTTCTGTTCGAACAATTTAATCCTACGTGATCTGAGTTCAGACCGGA
>P440
TCGCCTGTTTATCAAAACATAGTTTTATGATATAAAATAACTTCTGCCCAGTGTCATAAATGGCCGCAGTACCTTGACTGTGCTAAGGTAGCATAATCAATTGGCTTTTAATTGAAGTCTAGAATGAATGGGAAAATGGAATTTAGCTGTCTTAAATTTTTTAATTAAAAATTATTTATAAGGTGAAAATACCTTATATAATAAAGACGAGAAGACCCTATGAATTTTTAAATTTTTGTTGGGGCGACAGTTTAAAAAATCTAAATTTATTATATAACGATTTTTTAATAAAAATTAAATTACCTTAGGGATAACAGCATTATTATTTAAATAGTTTGTGACCTCGATGTTGGACTAGGAACTAAAAGGCTAGCCGTCTTTATAGATTGTTCTGTTCGAACAATTTAATCCTACGTGATCTGAGTTCAGACCGGA
>P437
CCGCCTGTTTTTCAAAACATAGTTTTATGATATAAAATAACTTCTGCCCAGTGTCATAAATGGCCGCAGTACCTTGACTGTGCTAAGGTAGCATAATCAATTGGCTTTTAATTGAAGTCTAGAATGAATGGGAAAATGGAATTTAGCTGTCTTAAATTTTTTAATTAAAATTTATTTATAAGGTGAAAATACCTTATATAATAAAGACGAGAAGACCCTATGAATTTTTAAATTTTTGTTGGGGCGACAGTTTAAAAAATCTAAATTTATTATATAACGATTTTTTAATAAAAATTAAATTACCTTAGGGATAACAGCATTATTATTTAAATAGTTTGTGACCTCGATGTTGGACTAGGAACTAAAAGGCTAGCCGTCTTTATAGATTGTTCTGTTCGAACAATTTAATCCTACGTGATCTGAGTTCAGACCGGA
>P436
TCGCCTGTTTATCAAAACATAGTTTTATGATATAAAATAACTTCTGCCCAGTGTCATAAATGGCCGCAGTACCTTGACTGTGCTAAGGTAGCATAATCAATTGGCTTTTAATTGAAGTCTAGAATGAATGGGAAAATGGAATTTAGCTGTCTTAAATTTTTTAATTAAAATTTATTTATAAGGTGAAAATACCTTATATAATAAAGACGAGAAGACCCTATGAATTTTTAAATTTTTGTTGGGGCGACAGTTTAAAAAATCTAAATTTATTATATAACGATTTTTTAATAAAAATTAAATTACCTTAGGGATAACAGCATTATTATTTAAATAGTTTGTGACCTCGATGTTGGACTAGGAACTAAAAGGCTAGCCGTCTTTATAGATTGTTCTGTTCGAACAATTTAATCCTACGTGATCTGAGTTCAGACCGGA
>P430
TCGCCTGTTTATCAAAACATAGTTTTATGATATAAAATATTTTCTGCCCAGTGTCATAAATGGCCGCAGTACCTTGACTGTGCTAAGGTAGCATAATCAATTGGCTTTTAATTGAAGTCTAGAATGAATGGGATAATGGAATTTAGCTGTCTTGATTTTTTTAATAAAAATTTATTTATAAGGTGAAAATACCTTTTATAATAAAGACGAGAAGACCCTATGAATTTTTAAATTTTTGTTGGGGCGACAGTTT-AAAAATCTAAATTTAATATATAACGATTTTTTAATAAAAATTAAATTACCTTAGGGATAACAGCATTATTATTCAAATAGTTTGTGACCTCGATGTTGGACTAGGAACTAAAAGGCTAACCGTCTTTATAGATTGTTCTGTTCGAACAATTTTATCCTACGTGATCTGAGTTCAGACCGGA
>P428
-------------------------------------------------------ATAAATGGCCGCAGTACCTTGACTGTGCTAAGGTAGCATAATCAATTGGCTTTTAATTGAAGTCTAGAATGAATGGGATAATGGAATTTAGCTGTCTTGATTTTTTTAATAAAAATTTATTTATAAGGTGAAAATACCCTGTATTATAAAGACAATAAGACCCTATGAATTCTTAAATTTATGGTGGGGCGACAGTTTAAAAAATCTAAATTAAATATATAACGATTTTTTAATAAAAATTAAATTACCTTAGGGATAACAGCATTATTATTTAAATAGTTTGTGACCTCGATGTTGGACTAGGAACTAAAAGGCTAACC------------------------------------------------------------
>P427
TCGCCTGTTTATCAAAACATAGTTTTATGATATAAAATAATACCTGCCCAGTGTTATAAATGGCCGCAGTACCTTGACTGTGCTAAGGTAGCATAATCAATTGGCTTTTAATTGAAGTCTGGAATGAAAGGATAAATGAAAAATTACTGTCTTATTTGTATTAATTAAAATTTATTTATAAGGTGAAAATACCTTTTAGAATAAAGACGAGAAGACCCTATGAATTATTAAATTTTTGTTGGGGCGACATTTTAACAAACTTAAATTTTTAATATAACGTTATGTAAATTAAATTTAAATTACCTTAGGGATAACAGCATAATTTTTTTATAAGTTTGTGACCTCGATGTTGGACTAGGAACTATATGGCTAACCGTTAAAATAGATTGTTCTGTTCGAACAATAATATCCTACGTGATCTGAGTTCAGACCGGA
>P426
TCGCCTGTTTATCAAAACATAGTTTTATGATATAAAATTCAACCTGCCCAGTGTAATAAATGGCCGCAGTACCTTGACTGTGCTAAGGTAGCATAATCAATTGGCTTTTAATTAAAGTCTGGAATGAAAGGGAAAATGAAAAATAACTGTCTTAAATATAATATATAAAATTTATTTATCAGGTGCAAATACCTGTTAGAATAAAGACGAGAAGACCCTATGAGTTAATTAATTTTTGTTGGGGCGACATGTTAACAGAACTAACTATGATATTTAGCGTATTGTAAAATGAATTTAAACTACCTTAGGGATAACAGCATAATTTATTTTTAAGTTTGTGACCTCGATGTTGGACTAGGAACTATATGGCTAACCGTTAAATTAGATTGTTCTGTTCGAACAATATTATCCTACGTGATCTGAGTTCAGACCGGA
>P420
TCGCCTGTTTTTCAAAACATAGTTTTATGATATAAAATATTTTCTGCCCAGTGTCATAAATGGCCGCAGTACCTTGACTGTGCTAAGGTAGCATAATCAATTGGCTTTTAATTGAAGTCTAGAATGAACGGGATAATGGAATTTAGCTGTCTTGATTTTTTTAATAAAAATTTATTTATAAGGTGAAAATACCTTTTATAATAAAGACGAGAAGACCCTATGAATTTTTAAATTTTTGTTGGGGCGACAGTTTAAAAAATCTAAATTTAATATATAACGATTTTTTAATAAAAATTAAATTACCTTAGGGATAACAGCATTATTATTCAAATAGTTTGTGACCTCGATGTTGGACTAGGAACTAAAAGGCTAACCGTCTTTATAGATTGTTCTGTTCGAACAATTTTATCCTACGTGATCTGAGTTCAGACCGGA
>P417
TCGCCTGTTTATCAAAACATAGTTTTATGATATAAAATATTTTCTGCCCAGTGTCATAAATGGCCGCAGTACCTTGACTGTGCTAAGGTAGCATAATCAATTGGCTTTTAATTGAAGTCTAGAATGAATGGGATAATGGAATTTAGCTGTCTTGATTTTTTTAATAAAAATTTATTTATAAGGTGAAAATACCTTTTATAATAAAGACGAGAAGACCCTATGAATTTTTAAATTTTTGTTGGGGCGACAGTTTAAAAAATCTAAATTTAATATATAACGATTTTTTAATAAAAATTAAATTACCTTAGGGATAACAGCATTATTATTCAAATAGTTTGTGACCTCGATGTTGGACTAGGAACTAAAAGGCTAACCGTCTTTATAGATTGTTCTGTTCGAACAATTTTATCCTACGTGATCTGAGTTCAGACCGGA
>P380
TCGCCTGTTTATCAAAACATAGTTTTATGATATAAAATATTTTCTGCCCAGTGTCATAAATGGCCGCAGTACCTTGACTGTGCTAAGGTAGCATAATCAATTGGCTTTTAATTGAAGTCTAGAATGAACGGGATAATGGAATTTAGCTGTCTTGATTTTTTTAATAAAAATTTATTTATAAGGTGAAAATACCTTTTATAATAAAGACGAGAAGACCCTATGAATTTTTAAATTTTTGTTGGGGCGACAGTTTAAAAAATCTAAATTTTATATATAACGATTTTTTAATAAAAATTAAATTACCTTAGGGATAACAGCATTATTATTTAAATAGTTTGTGACCTCGATGTTGGACTAGGAACTAAAAGGCTAACCGTCTTTATAGATTGTTCTGTTCGAACAATTTTATCCTACGTGATCTGAGTTCAGACCGGA
>P359
TCGCCTGTTTATCAAAACATAGTTTTATGATATAAAATAACTTCTGCCCAGTGTCATAAATGGCCGCAGTACCTTGACTGTGCTAAGGTAGCATAATCAATTGGCTTTTAATTGAAGTCTAGAATGAATGGGAAAATGGAATTTAGCTGTCTTAAATTTTTTAATTAAAATTTATTTATGAGGTGAAAATACCTTATATAATAAAGACGAGAAGACCCTATGAATTTTTAAATTTTTGTTGGGGCGACAGTTTAAAAAATCTAAATTTATTATATAACGATTTTTTAATAAAAATTAAATTACCTTAGGGATAACAGCATTATTATTTAAATAGTTTGTGACCTCGATGTTGGACTAGGAACTAAAAGGCTAGCCGTCTTTATAGATTGTTCTGTTCGAACAATTTAATCCTACGTGATCTGAGTTCAGACCGGA
>P355
TCGCCTGTTTATCAAAACATAGTTTTATGATATAAAATAACTTCTGCCCAGTGTCATAAATGGCCGCAGTACCTTGACTGTGCTAAGGTAGCATAATCAATTGGCTTTTAATTGAAGTCTAGAATGAATGGGAAAATGGAATTTAGCTGTCTTAAATTTTTTAATTAAAATTTATTTATGAGGTGAAAATACCTTATATAATAAAGACGAGAAGACCCTATGAATTTTTAAATTTTTGTTGGGGCGACAGTTTAAAAAATCTAAATTTATTATATAACGATTTTTTAATAAAAATTAAATTACCTTAGGGATAACAGCATTATTATTTAAATAGTTTGTGACCTCGATGTTGGACTAGGAACTAAAAGGCTAGCCGTCTTTATAGATTGTTCTGTTCGAACAATTTAATCCTACGTGATCTGAGTTCAGACCGGA
>P331
TCGCCTGTTTATCAAAACATAGTTTTATGATATAAAATATTTTCTGCCCAGTGTCATAAATGGCCGCAGTACCTTGACTGTGCTAAGGTAGCGTAATCAATTGGCTTTTAATTGAAGTCTAGAATGAATGGGATAATGGAATTTAGCTGTCTTGATTTTTTTAATAAAAATTTATTTATAAGGTGAAAATACCTTTTATAATAAAGACGAGAAGACCCTATGAATTTTTAAATTTTTGTTGGGGCGACAGTTTAAAAAATCTAAATTTTATATATAACGATTTTTTAATAAAAATTAAATTACCTTAGGGATAACAGCATTATTATTTAAATAGTTTATGACCTCGATGTTGGACTAGGAACTAAAAGGCTAACCGTCTTTATAGATTGTTCTGTTCGAACAATTTTATCCTACGTGATCTGAGTTCAGACCGGA
>P320
TCGCCTGTTTATCAAAACATAGTTTTATGATATAAAATATTTTCTGCCCAGTGTCATAAATGGCCGCAGTACCTTGACTGTGCTAAGGTAGCATAATCAATTGGCTTTTAATTGAAGTCTAGAATGAATGGGATAATGGAATTTAGCTGTCTTGATTTTTTTAATAAAAATTTATTTATAAGGTGAAAATACCTTTTATAATAAAGACGAGAAGACCCTATGAATTTTCAA-TTTTTGTTGGGGCGACAGTTTAAAAAATCTAAATTTTATATATAACGATTTTTTAATAAAAATTAAATTACCTTAGGGATAACAGCATTATTATTTAAATAGTTTGTGACCTCGATGTTGGACTAGGAACTAAAAGGCTAACCGTCTTTATAGATTGTTCTGTTCGAACAATTTTATCCTACGTGATCTGAGTTCAGACCGGA
>P318
TCGCCTGTTTATCAAAACATAGTTTTATGATATAAAATATTTTCTGCCCAGTGTCATAAATGGCCGCAGTACCTTGACTGTGCTAAGGTAGCATAATCAATTGGCTTTTAATTGAAGTCTAGAATGAATGGGATAATGGAATTTAGCTGTCTTGATTTTTTTAATGAAAATTTATTTACAAGGTGAAAATACCTTTTATAATAAAGACGAGAAGACCCTATGAATTTTTAAATTTTTGTTGGGGCGACAGTTTAAAAAATCTAAATTTAATATATAACGATTTTTTAATAGAAATTAAATTACCTTAGGGATAACAGCATTATTATTCAAATAGTTTATGACCTCGATGTTGGACTAGGAACTAAAAGGCTAACCGTCTTTATAGATTGTTCTGTTCGAACAATTATATCCTACGTGATCTGAGTTCAGACCGGA
>P306
TCGCCTGTTTATCAAAACATAGTTTTATGATATAAAATATTTTCTGCCCAGTGTCATAAATGGCCGCAGTACCTTGACTGTGCTAAGGTAGCATAATCAATTGGCTTTTAATTGAAGTCTAGAATGAATGGGATAATGGAATTTAGCTGTCTTGATTTTTTTAATGAAAATTTATTTACAAGGTGAAAATACCTTTTATAATAAAGACGAGAAGACCCTATGAATTTTTAAATTTTTGTTGGGGCGACAGTTTAAAAAATCTAAATTTAATATATAACGATTTTTTAATAGAAATTAAATTACCTTAGGGATAACAGCATTATTATTCAAATAGTTTGTGACCTCGATGTTGGACTAGGAACTAAAAGGCTAACCGTCTTTATAGATTGTTCTGTTCGAACAATTATATCCTACGTGATCTGAGTTCAGACCGGA
>P289
TCGCCTGTTTTTCAAAACATAGTTTTATGATATAAAATAACTTCTGCCCAGTGTCATAAATGGCCGCAGTACCTTGACTGTGCTAAGGTAGCATAATCAATTGGCTTTTAATTGAAGTCTAGAATGAATGGGAAAATGGAATTTAGCTGTCTTAATTTTTTTAATTAAAATTTATTTATAAGGTGAAAATACCTTTT-TAATAAAGACGAGAAGACCCTATGAATTTTTAAATTTTTGTTGGGGCGACAGTTTAAAAAATCTAAATTTATTATATAACGATTTTTTAATAAAAATTAAATTACCTTAGGGATAACAGCATTATTATTAAAATAGTTTGTGACCTCGATGTTGGACTAGGAACTAAAAGGCTAACCGTCTTTATAGATTGTTCTGTTCGAACAATTTAATCCTACGTGATCTGAGTTCAGACCGGA
>P28
TCGCCTGTTTATCAAAACATAGTTTTATGATATAAAATATATTCTGCCCAATGTAATAAATGGCCGCAGTACCTTGACTGTGCTAAGGTAGCATAATCAATTGGCTTTTAATTAAGGTCTAGAATGAAAGGGATTATGAGGTTTAACTGTCTTATTTATTTTACTTAGAACTTATTTAAAAGGTGAAAATACCTTTTTAAATAAAGACGAGAAGACCCTATGAATTTTTAAATTTTTGTTGGGGCGACAATTTAAAAAATCTAAATTTATGATAAAACGATTTTTTAATAAAAATTAAATTACCTTAGGGATAACAGCATTATTATTTAAATAGTTTGTGACCTCGATGTTGGACTAGGAACTTAAAGGCTAACCGTCTAAAAAGATTGTTCTGTTCGAACAATTAAATCCTACGTGATCTGAGTTCAGACCGGA
>P273
TCGCCTGTTTATCAAAACATAGTTTTATGATATAAAATATTTTCTGCCCAGTGTCATAAATGGCCGCAGTACCTTGACTGTGCTAAGGTAGCATAATCAATTGGCTTTTAATTGAAGTCTAGAATGAATGGGATAATGGAATTTAGCTGTCTTGATTTTTTTAATGAAAATTTATTTACAAGGTGAAAATACCTTTTATAATAAAGACGAGAAGACCCTATGAATTTTTAAATTTTTGTTGGGGCGACAGTTTAAAAAATCTAAATTTAATATATAACGATTTTTTAATAGAAATTAAATTACCTTAGGGATAACAGCATTATTATTCAAATAGTTTGTGACCTCGATGTTGGACTAGGAACTAAAAGGCTAACCGTCTTTATAGATTGTTCTGTTCGAACAATTATATCCTACGTGATCTGAGTTCAGACCGGA
>P272
TCGCCTGTTTATCAAAACATAGTTTTATGATATAAAATTTTACCTGCCCAGTGTAATAAATGGCCGCAGTACCTTGACTGTGCTAAGGTAGCATAATCAATTGGCTTTTAATTAAAGTCTGGAATGAAAGGGATAATGGAAAATACCTGTCTTAAATATAATTTATAAAATTTATTTATTAGGTGCAAATACCTACAAGAATAAAGACGAGAAGACCCTATGAG-TTTTAATTTTTTGTTGGGGCGACAAATTAACAAACCTAATTTTAA-ATCAAGCGTATTGTAAAATAAACTTAAACTACCTTAGGGATAACAGCATAATTTATTAGTAAGTTTGTGACCTCGATGTTGGACTAGGAACTATATGGCTAACCGTTAAAATAGATTGTTCTGTTCGAACAATATTATCCTACGTGATCTGAGTTCAGACCGGA
>P270
TCGCCTGTTTATCAAAACATAGTTTTATGATATAAAATATTTTCTGCCCAGTGTCATAAATGGCCGCAGTACCTTGACTGTGCTAAGGTAGCATAATCAATTGGCTTTTAATTGAAGTCTAGAATGAATGGGATAATGGAATTTAGCTGTCTTGATTTTTTTAATAAAAATTTATTTATAAGGTGAAAATACCTTCTATAATAAAGACGAGAAGACCCTATGAATTTTTAAATTTTTGTTGGGGCGACAGTTTAAAAAATCTAAATTTTATATATAACGATTTTTTAATAAAAATTAAATTACCTTAGGGATAACAGCATTATTATTTAAATAGTTTGTGACCTCGATGTTGGACTAGGAACTAAAAGGCTAACCGTCTTTATAGATTGTTCTGTTCGAACAATTTTATCCTACGTGATCTGAGTTCAGACCGGA
>P264
TCGCCTGTTTATCAAAACATAGTTTTATGATATAAAATATTTTCTGCCCAGTGTCATAAATGGCCGCAGTACCTTGACTGTGCTAAGGTAGCATAATCAATTGGCTTTTAATTGAAGTCTAGAATGAATGGGATAATGGAATTTAGCTGTCTTGATTTTTTTAATAAAAATTTATTTATAAGGTGAAAATACCTTTTATAATAAAGACGAGAAGACCCTATGAATTTTTAAATTTTTGTTGGGGCGACAGTTTAAAAAATCTAAATTTTATATATAACGATTTTTTAATAAAAATTAAATTACCTTAGGGATAACAGCATTATTATTTAAATAGTTTGTGACCTCGATGTTGGACTAGGAACTAAAAGGCTAACCGTCTTTATAGATTGTTCTGTTCGAACAATTTTATCCTACGTGATCTGAGTTCAGACCGGA
>P2594A
TCGCCTGTTTTTCAAAACATAGTTTTATGATATAAAATATTTTCTGCCCAGTGT-ATAAATGGCCGCAGTACCTTGACTGTGCTAAGGTAGCATAATCAATTGGCTTTTAATTGAAGTCTAGAATGAATGGGATAATGGAATTTTACTGTCTTAATTAATTTAATTAAAATTTATTTATCAGGTGAAAATACCT-TTAAAATAAAGACGAGAAGACCCTATGAATTTTT--ATTTTTGTTGGGGCGACAGTTTAACAGATCTAAA-TTACAATATAACGATATATTAATAAAAATTAAATTACCTTAGGGATAACAGCATAATTGTATAAACAGTTTGTGACCTCGATGTTGGACTAGGAACTATAAGGCTAACCGTCTAAATAGATTGTTCTGTTCGAACAATTTAATCCTACGTGATCTGAGTTCAGACCGGA
>P2550
TCGCCTGTTTATCAAAACATAGTTTTATGATATAAAATATTTTCTGCCCAGTGTCATAAATGGCCGCAGTACCTTGACTGTGCTAAGGTAGCATAATCAATTGGCTTTTAATTGAAGTCTAGAATGAATGGGATAATGGAATTTAGCTGTCTTGATTTTTTTAATAAAAATTTATTTATAAGGTGAAAATACCTTTTATAATAAAGACGAGAAGACCCTATGAATTTTTAAATTTTTGTTGGGGCGACAGTTTAAAAAATCTAAATTTTATATATAACGATTTTTTAATAAAAATTAAATTACCTTAGGGATAACAGCATTATTATTTAAATAGTTTGTGACCTCGATGTTGGACTAGGAACTAAAAGGCTAACCGTCTTTATAGATTGTTCTGTTCGAACAATTTTATCCTACGTGATCTGAGTTCAAACCGGA
>P2543
TCGCCTGTTTTTCAAAACATAGTTTTATGATATAAAATATTTTCTGCCCAGTGTCATAAATGGCCGCAGTACCTTGACTGTGCTAAGGTAGCATAATCAATTGGCTTTTAATTGAAGTCTAGAATGAATGGTATAATGAAATTTAGCTGTCTTGATTTTTTTAATAAAAATTTATTTATAAGGTGAAAATACCTTCTATAATAAAGACGAGAAGACCCTATGAATTTTTAAATTTTTGTTGGGGCGACAGTTTAAAAAATCTAAATTTTATATATAACGATTTTTTAATAAAAATTAAATTACCTTAGGGATAACAGCATTATTATTTAAATAGTTTGTGACCTCGATGTTGGACTAGGAACTAAAAGGCTAACCGTCTTTATAGATTGTTCTGTTCGAACAATTTTATCCTACGTGATCTGAGTCCAGACCGGA
>P2528
TCGCCTGTTTTTCAAAACATAGTTTTATGATATAAAATATTTTCTGCCCAGTGTCATAAATGGCCGCAGTACCTTGACTGTGCTAAGGTAGCATAATCAATTGGCTTTTAATTGAAGTCTAGAATGAATGGGATAATGGAATTTAGCTGTCTTGATTTTTTTAATAAAAATTTATTTATAAGGTGAAAATACCTTTTATAATAAAGACGAGAAGACCCTATGAATTTTTTAATTTTTGTTGGGGCGACAGTTTAAAAAATCTAAATTTAATATATAACGATTTTTTAATAAAAATTAAATTACCTTAGGGATAACAGCATTATTATTCAAATAGTTTGTGACCTCGATGTTGGACTAGGAACTAAAAGGCTAACCGTCTTTATAGATTGTTCTGTTCGAACAATTTTATCCTACGTGATCTGAGTTCAGACCGGA
>P2503
TCGCCTGTTTATCAAAACATAGTTTTATGATATAAAATATTTTCTGCCCAGTGTCATAAATGGCCGCAGTACCTTGACTGTGCTAAGGTAGCATAATCAATTGGCTTTTAATTGAAGTCTAGAATGAATGGGATAATGGAATTTAGCTGTCTTGATTTTTTTAATAAAAATTTATTTATAAGGTGAAAATACCTTTTATAATAAAGACGAGAAGACCCTATGAATTTTTAAATTTTTGTTGGGGCGACAGTTTAAAAAATCTAAATTTTATATATAACGATTTTTTAATAAAAATTAAATTACCTTAGGGATAACAGCATTATTATTTAAATAGTTTGTGACCTCGATGTTGGACTAGGAACTAAAAGGCTAACCGTCTTTATAGATTGTTCTGTTCGAACAATTTTATCCTACGTGATCTGAGTTCAAACCGGA
>P2495
TCGCCTGTTTTACAAAACATAGTTTTATGATATAAAATATTTTCTGCCCAGTGTCATAAATGGCCGCAGTACCTTGACTGTGCTAAGGTAGCATAATCAATTGGCTTTTAATTGAAGTCTAGAATGAATGGGATAATGGAATTTAGCTGTCTTGATTTTTTTAATAAAAATTTATTTATAAGGTGAAAATACCTTTTATAATAAAGACGAGAAGACCCTATGAATTTTTAAATTTTTGTTGGGGCGACAGTTTAAAAAATCTAAATTAAATATATAACGATTTTTTAATAAAAATTAAATTACCTTAGGGATAACAGCATTATTATTCAAATAGTTTGTGACCTCGATGTTGGACTAGGAACTAAAAGGCTAACCGTCTTTATAGATTGTTCTGTTCGAACAATTTTATCCTACGTGATCTGATTCCAAACCGGA
>P2471
TCGCCTGTTTTTCAAAACATAGTTTTATGATATAAAATTCAACCTGCCCAGTGTAATAAATGGCCGCAGTACCTTGACTGTGCTAAGGTAGCATAATCAATTGGCTTTTAATTAAAGTCTGGAATGAAAGGGAAAATGAAAAATAACTGTCTT-AATATAATATATATAATTTATTTATCAGGTGCAAATACCTGTTTGAATAAAGACGAGAAGACCCTATGAGTTAATCAATTTTTGTTGGGGCGACATGTTAACAGAACTAACTATAATATTTAGCGTATTGTAAAATGAATTTAAACTACCTTAGGGATAACAGCATAATTTATTTTTAAGTTTGTGACCTCGATGTTGGACTAGGAACTATATGGCTAACCGTTAAATTAGATTGTTCTGTTCGAACAATATTATCCTACGTGATCTGATCCCGAACCGGA
>P2463
TCGCCTGTTTTTCAAAACATAGTTTTATGATATAAAATATTTTCTGCCCAGTGTCATAAATGGCCGCAGTACCTTGACTGTGCTAAGGTAGCATAATCAATTGGCTTTTAATTGAAGTCTAGAATGAATGGGATAATGAAATTTAGCTGTCTTGATTTTTTTAATAAAAATTTATTTATAAGGTGAAAATACCTTTTATAATAAAGACGAGAAGACCCTATGAATTTTTAAATTTTTGTTGGGGCGACAGTTTAAAAAATCTAAATTTAATATATAACGATTTTTTAATAAAAATTAAATTACCTTAGGGATAACAGCATTATTATTCAAATAGTTTGTGACCTCGATGTTGGACTAGGAACTAAAAGGCTAACCGTCTTTATAGATTGTTCTGTTCGAACAATTTTATCCTACGTGATCTGAGTCCAGACCGGA
>P2460
TCGCCTGTTTTTCAAAACATAGTTTTATGATATAAAATATTTTCTGCCCAGTGTCATAAATGGCCGCAGTACCTTGACTGTGCTAAGGTAGCATAATCAATTGGCTTTTAATTGAAGTCTAGAATGAATGGGATAATGGAATTTAGCTGTCTTGATTTTTTTTAATAAAATTTATTTATAAGGTGAAAATACCTTTTATAATAAAGACGAGAAGACCCTATGAATTTTTAAATTTTTGTTGGGGCGACAGTTTAAAAAATCTAAATTTAATATATAACGATTTTTTAATAAAAATTAAATTACCTTAGGGATAACAGCATTATTATTCAAATAGTTTGTGACCTCGATGTTGGACTAGGAACTAAAAGGCTAACCGTCTTTATAGATTGTTCTGTTCGAACAATTTTATCCTACGTGATCTGAGTTCAGACCGGA
>P2444
-------------------------------------------------------ATAAATGGCCGCAGTACCTTGACTGTGCTAAGGTAGCATAATCAATTGGCTTTTAATTAAAGTCTGGAATGAAAGGGAAAATGAAAAATATCTGTCTTAAATATACTATATAAAACTTATTTATCAGGTGCAAATACCTGTTTGAATAAAGACGAGAAGACCCTATGAGTTAATTAATTTTTGTTGGGGCGACATGTTAACAGAACTAACTATAATATTTAGCGTATTGTAAAATGAATTTAAACTACCTTAGGGATAACAGCATAATTTATTTTTAAGTTTGTGACCTCGATGTTGGACTAGGAACTATATGGCTA---------------------------------------------------------------
>P2440
-------------------------------------------------------ATAAATGGCCGCAGTACCTTGACTGTGCTAAGGTAGCATAATCAATTGGCTTTTAATTAAAGTCTGGAATGAAAGGGAAAATGAAAAATATCTGTCTTAAATATACTATATAAAACTTATTTATCAGGTGCAAATACCTGTTTGAATAAAGACGAGAAGACCCTATGAGTTAATTAATTTTTGTTGGGGCGACATGTTAACAGAACTAACTATAATATTTAGCGTATTGTAAAATGAATTTAAACTACCTTAGGGATAACAGCATAATTTATTTTTAAGTTTGTGACCTCGATGTTGGACTAGGAACTATATGGC-----------------------------------------------------------------
>P2436
TCGCCTGTTTTTCAAAACATAGTTTTATGATATAAAATATTTTCTGCCCAGTGTCATAAATGGCCGCAGTACCTTGACTGTGCTAAGGTAGCATAATCAATTGGCTTTTAATTGAAGTCTAGAATGAATGGGATAATGGAATTTAGCTGTCTTGATTTTTTTAATAAAAATTTATTTATAAGGTGAAAATACCTTTTATAATAAAGACGAGAAGACCCTATGAATTTTTAAATTTTTGTTGGGGCGACAGTTT-AAAAATCTAAATTTAATATATAACGATTTTTTAATAAAAATTAAATTACCTTAGGGATAACAGCATTATTATTCAAATAGTTTGTGACCTCGATGTTGGACTAGGAACTAAAAGGCTAACCGTCTTTATAGATTGTTCTGTTCGAACAATTTTATCCTACGTGATCTGAGTTCAGACCGGA
>P2434
TCGCCTGTTTTTCAAAACATAGTTTTATGATATAAAATATTTTCTGCCCAGTGTCATAAATGGCCGCAGTACCTTGACTGTGCTAAGGTAGCATAATCAATTGGCTTTTAATTGAAGTCTAGAATGAATGGGATAATGGAATTTAACTGTCTTGATTTTTTTAATAAAAATTTATTTATAAGGTGAAAATACCTTTTATAATAAAGACGAGAAGACCCTATGAATTTTTAAATTTTTGTTGGGGCGACAGTTTAAAAAATCTAAATTTAATATATAACGATTTTTTAATAAAAATTAAATTACCTTAGGGATAACAGCATTATTATTCAAATAGTTTGTGACCTCGATGTTGGACTAGGAACTAAAAGGCTAACCGTCTTTATAGATTGTTCTGTTCGAACAATTTTATCCTACGTGATCTGAGTTCAGACCGGG
>P2417
TCGCCTGTTTTTCAAAACATAGTTTTATGATATAAAATATTTTCTGCCCAGTGTCATAAATGGCCGCAGTACCTTGACTGTGCTAAGGTAGCATAATCAATTGGCTTTTAATTGAAGTCTAGAATGAATGGGATAATGGAATTTAGCTGTCTTGATTTTTTTAATAAAAATTTATTTATAAGGTGAAAATACCTTCTATAATAAAGACGAGAAGACCCTATGAATTTTTAAATTTTTGTTGGGGCGACAGTTTAAAAAATCTAAATTTAATATATAACGATTTTTTAATAAAAATTAAATTACCTTAGGGATAACAGCATTATTATTTAAATAGTTTGTGACCTCGATGTTGGACTAGGAACTAAAAGGCTAACCGTCTTTATAGATTGTTCTGTTCGAACAATTTTATCCTACGTGATCTGAGTTCAGACCGGA
>P2378
TCGCCTGTTTTTCAAAACATAGTTTTATGATATAAAATATTTTCTGCCCAGTGTCATAAATGGCCGCAGTACCTTGACTGTGCTAAGGTAGCATAATCAATTGGCTTTTAATTGAAGTCTAGAATGAATGGGATAATGGAATTTAGCTGTCTTTATTTTTTTAATAAAAATTTATTTATAAGGTGAAAATACCTTTTATAATAAAGACGAGAAGACCCTATGAATTTTTCAATTTTTGTTGGGGCGACAGTTTAAAAAATCTAAATTTAATATATAACGATTTTTTAATAAAAATTAAATTACCTTAGGGATAACAGCATTATTATTCAAATAGTTTGTGACCTCGATGTTGGACTAGGAACTAAAAGGCTAACCGTCTTTATAGATTGTTCTGTTCGAACAATTTTATCCTACGTGATCTGAGTCCAGACCGGA
>P2339
TCGCCTGTTTATCAAAACATAGTTAAAAGATTTTTAATTATTCCTGCCCAGTGTAATAAATGGCCGCAGTACTTTGACTGTGCTAAGGTAGCATAATCAATTGGCTTTTAATTTGAGTCTGGAATGAAAGGATTTATGGGGAGACGCTGTTTCAAATATATAGTATTAAATTTATTTAAAAAGTGAAAATACTTTTTTGAAAAAAGACGAGAAGACCCTAAGAATTTTTAGATTTTTGTTGGGGCGACAATTAAGCAAGCATAACCTTAATATTTAATCGTATTTCAGTAAAAATTAAATTACCTTAGGGATAACAGCATAATTTTTAAAA--GTTTGTGACCTCGATGTTGGACTAGGAACTTTATAACTAGCAGTAAAAAGAGATT-GTCCGTTCTAAAAATATT----------------------------
>P2338
TCGCCTGTTTATCAAAACATAGTTAAAAGATTTTTAATTATTCCTGCCCAGTGTAATAAATGGCCGCAGTACTTTGACTGTGCTAAGGTAGCATAATCAATTGGCTTTTAATTTGAGTCTGGAATGAAAGGATTTATGGGGAAATGCTGTTTCAAGTATATAATATTAAATTTATTTAAAAAGTGAAAATACTTTTTTGAAAAAAGACGAGAAGACCCTAAGAATTTTTAGATTTTTGTTGGGGCGACAATTAAGCAAATATAACCTTAATTTTTATCGGTATTTCAGTAAAAATTAAATTACCTTAGGGATAACAGCATAATT--TTAAAAAGTTTGTGACCTCGATGTTGGACTAGGAACTTTATAACTAGCAGTTAAAAGAGATTGTTCTGTTCGAACACTATTTTCGTACGTGATCTGAGTTCAGACCGGA
>P2334
TCGCCTGTTTTTCAAAACATAGTTAAAAGATTTTTAATTATTCCTGCCCAGTGTAATAAATGGCCGCAGTACTTTGACTGTGCTAAGGTAGCATAATCAATTGGCTTTTAATTTGAGTCTGGAATGAAAGGATTTATGGGGAGACGCTGTTTCAAATATATAGTATTAAATTTATTTAAAAAGTGAAAATACTTTATAGAAAAAAGACGAGAAGACCCTAAGAATTTTTAGATTTTTGTTGGGGCGACAATTAAGCAAGCATAACCTTAATATTTAATCGTATTTCAGTAAAAATTAAATTACCTTAGGGATAACAGCATAATTTTTAAAA--GTTTGTGACCTCGATGTTGGACTAGGAACTTTATAACTAGCAGTTAAAAGAGATTGTTCTGTTCGAACAATATTTTCCTACGTGATCTGATTCCGAACCGGA
>P2333
-------------------------------------------CTGCCCAGTGT-ATTAATGGCCGCAGTACCTTGACTGTGCTAAGGTAGCATAATCAATTGGCTTTTAATTGAAGTCTAGTATGAAAGGGATAATGAATTTCTGCTGTCTTAAATGTTTTTATTAAAATTTATTTATTAGGTGAAAATACCTAATTTAATAAAGACGAGAAGACCCTATGAATTTTTTAATTTTTGTTGGGGCGACAGTTTAACAAATCTAAATTTTTTTTAAAACGATATATTAATAAAAAATAAATTACCTTAGGGATAACAGCATTATTATAAAAATAGTTTGTGACCTCGATGTTGGACTAGGAACTAAAAGGCTAGCCGTCTTTATAGATTGTTCTGTTCGAACAATTTAATCCTACGTGATCTGAGTTCAGACCGGA
>P2332
CCGCCTGTTTATAAAAACATAGTTTTATGATATAAAATATTTTCTGCTCAATGTAATCAATGGCCGCAGTACCTTGACTGTGCTAAGGTAGCGTAATCAATTGGCTTTTAATTGAAGTCTAGTATGAAAGGGATAATGGAATTTAGCTGTCTAAAAGATTTTTATTAAAATTTATTAATAAGGTGAAAATACCTTTCAAAATAAAGACGAGAAGACCCTATGAATTTTTAAATTTTTGTTGGGGCGACAGTTTAAAAAATCTAAA-TTAA-ATATAACGATATATTAATATAAATAAAATTACCTTAGGGATAACAGCATTATTATTAAAATAGTTTGTGACCTCGATGTTGGACTAGGAACTATACGGCTAGCCGTCTTAATAGATTGTTCTGTTCGAACAATTAAATCCTACGTGATCTGAGTTCAGACCGGA
>P2330
TCGCCTGTTT-TTAAAACATAGTTTTATGATATAAAATATTTTCTGCCCAATGTTATCAATGGCCGCAGTACCTTGACTGTGCTAAGGTAGCATAATCAATTGGCTTTTAATTAAGGTCTAGAATGAATGGGATAATGAAGTTAATCTGTCTTATTTGCTTTTATTAAAATTTATTTAAAAGGTGAAAATACCTTTTAAAATAAAGACGAGAAGACCCTTAGAATTTTTATTTTTTTGTTGGGGCGACAGTTTAAAAAATCTAAATTTATTATATAACGATTTTTTAATAGAAATTAAATTACCTTAGGGATAACAGCATAATTAATTATTTAGTTTGTGACCTCGATGTTGGACTAGGAACTATATGGCTAACCGTCTAATTAGATTGTTCTGTTCGAACAATTTTATCCTACGTGATCTGAGTCCAAACCGGA
>P2317
---------------------------------------ATTCCTGCCCAGTGT-ATAAATGGCCGCAGTACTTTGACTGTGCTAAGGTAGCATAATCAATTGGCTTTTAATTTGAGTCTGGAATGAAAGGATTTATGGGGAAATGCTGTTTCAAGTATATGATATTAAATTTATTTAAAAAGTGAAAATACTTTTTTGAAAAAAGACGAGAAGACCCTAAGAATTTTTAGATTTTTGTTGGGGCGACAATTAAGTAAATATAACCTTAATTTTTATCGGTATTTCAGTAAAAATTAAATTACCTTAGGGATAACAGCATAA--TTTTAAAAAGTTTGTGACCTCGATGTTGGACTAGGAACTTTATAACTAGCAGTTAAAAGAGATTGTTCTGTTCGAACACTATTTTCCTACGTGATCTGAGTTCAGACCGGA
>P2316
CCGCCTGTTTATCAAAACATAGTAAAAAGATTTTTAATTATTCCTGCCCAGTGTAATAAATGGCCGCAGTACTTTGACTGTGCTAAGGTAGCATAATCAATTGGCTTTTAATTTGAGTCTGGAATGAAAGGATTTATGGGGAAACGCTGTTTCAAATATATAATATTAAATTTATTTAAAAAGTGAAAATACTTTTTTGAAAAAAGACGAGAAGACCCTAAGAATTTTTAGATTTTTGTTGGGGCGACAATTAAGCAAATATAACCTTAATATTTAATCGTATTTCAGTAAAAATTAAATTACCTTAGGGATAACAGCATAATTTTTAAAA--GTTTGTGACCTCGATGTTGGACTAGGAACTTTATAACTAGCAGTTAAAAGAGATTGTTCTGTTCGAACAATATTTTCCTACGTGATCTGAGTTCAGACCGGA
>P2313
TCGCCTGTTTATCAAAACATAGTAAAAGAATTTTTAATTATTCCTGCCCAGTGTAATAAATGGCCGCAGTACTTTGACTGTGCTAAGGTAGCATAATCAATTGGCTTTTAATTTGAGTCTGGAATGAAAGGATTTATGGGGAAACGCTGTTTCAAATATATAATATTAAATTTATTTAAAAAGTGAAAATACTTTATAGAAAAAAGACGAGAAGACCCTAAGAATTTTTAGATTTTTGTTGGGGCGACAATTAAGCAAATATAACCTTAATATTTAATCGTATTTCAGTAAAAATTAAATTACCTTAGGGATAACAGCATAATTTTTAAAA--GTTTGTGACCTCGATGTTGGACTAGGAACTTTATAACTAGCAGTTAAAAGAGATTGTTCTGTTCGAACAATATTTTCCTACGTGATCTGAGTTCAGACCGGG
>P2308
TCGCCTGTTTATCAAAACATAGTTAAAAGATTTTTAATTATTCCTGCCCAGTGTAATAAATGGCCGCAGTACTTTGACTGTGCTAAGGTAGCATAATCAATTGGCTTTTAATTTGAGTCTGGAATGAAAGGATTTATGGGGAAACGCTGTTTCAAATATATAATATTAAATTTATTTAAAAAGTGAAAATACTTTTTTGAAAAAAGACGAGAAGACCCTAAGAATTTTTAGATTTTTGTTGGGGCGACAATTAAGCAAATATAACCTTAATATTTAATCGTATTTCAGTAAAAATTAAATTACCTTAGGGATAACAGCATAATTTTTAAAA--GTTTGTGACCTCGATGTTGGACTAGGAACTTTATAACTAGCAGTTAAAAGAGATTGTTCTGTTCGAACAGTATTTTCCTACGTGATCTGAGTTCAGACCGGG
>P2284
TCGCCTGTTTTTCAAAACATAGTTTAAAGATTTTAAATTAATCCTGCCCAGTGTTATAAATGGCCGCAGTACCTTGACTGTGCTAAGGTAGCATAATCAATTGGCTTTTAATTAAAGTCTGGAATGAATGGATAAATGAAGTCTTTCTGTCTTATAGGTATTTATTTGAATTTATTTATTAGGTGAAAATACCTATTAGAAAAAAGACGAGAAGACCCTTAGAATTTTTAAATTTTTGTTGGGGCGACAAATAAGCAAACCTA--TTTAATATTTGACGATATTTTAAGAAAAATTAAATTACCTTAGGGATAACAGCATAATTAATTATTTAGTTTGTGACCTCGATGTTGGACTAAGAACTTTATGACTAGCAGTCAAAAAAGATTGTTCTGTTCGAACAATTTTATCTTACGTGATCTGATTCCAAACCGGC
>P2267
TCGCCTGTTTTTCAAAACATAGTTTTATGATATAAAATAATACCTGCCCAGTGTTATAAATGGCCGCAGTACCTTGACTGTGCTAAGGTAGCATAATCAATTGGCTTTTAATTGAAGTCTGGAATGAAAGGATAAATGAAAAATTACTGTCTTATTTGTATTAATTAAAATTTATTTATAAGGTGAAAATACCTTTTAGAATAAAGACGAGAAGACCCTATGAATTATTAAATTTTTGTTGGGGCGACATTTTAACAAACTTAAATTTTTAGTATAACGTTATATAAATTAAATTTAAATTACCTTAGGGATAACAGCATAATTTTTTTATAAGTTTGTGACCTCGATGTTGGACTAGGAACTATATGGCTAACCGTTAAAATAGATTGTTCTGTTCGAACAATAATATCCTACGTGATCTGAGTTCAGACCGGA
>P2265
TCGCCTGTTTTTCAAAACATAGTTTTATGATATAAAATATTTTCTGCCCAGTGTCATAAATGGCCGCAGTACCTTGACTGTGCTAAGGTAGCATAATCAATTGGCTTTTAATTGAAGTCTAGAATGAATGGGATAATGGAATTTAGCTGTCTTGATTTTTTTAATAAAAATTTATTTATAAGGTGAAAATACCTTTTATAATAAAGACGAGAAGACCCTATGAATTTTTAAATTTTTGTTGGGGCGACAATTTAAAAAATCTAAATTTAATATATAACGATTTTTTAATAAAAATTAAATTACCTTAGGGATAACAGCATTATTATTCAAATAGTTTGTGACCTCGATGTTGGACTAGGAACTAAAAGGCTAACCGTCTTTATAGATTGTTCTGTTCGAACAATTTTATCCTACGTGATCTGAGTCCAGACCGGA
>P2258
TCGCCTGTTTTACAAAACATAGTTTTATGATATAAAATATTTTCTGCCCAGTGTCATAAATGGCCGCAGTACCTTGACTGTGCTAAGGTAGCATAATCAATTGGCTTTTAATTGAAGTCTAGAATGAATGGGATAATGGAATTTAGCTGTCTTGGTTTTTTTAATAAAAATTTATTTATAAGGTGAAAATACCTTTTACAATAAAGACGAGAAGACCCTATGAATTTTTAAATTTTTGTTGGGGCGACAGTTTAAAAAATCTAAATTTTATATATAACGATTTTTTAATAAAAATTAAATTACCTTAGGGATAACAGCATTATTATTTAAATAGTTTGTGACCTCGATGTTGGACTAGGAACTAAAAGGCTAACCGTCTTTATAGATTGTTCTGTTCGAACAATTTTATCCTACGTGATCTGATTCAGAACCGGA
>P2257
TCGCCTGTTTTTCAAAACATAGTTTTATGATATAAAATAATACCTGCCCAGTGTTATAAATGGCCGCAGTACCTTGACTGTGCTAAGGTAGCATAATCAATTGGCTTTTAATTGAAGTCTGGAATGAAAGGATAAATGAAAAATTACTGTCTTATTTGTATTAATTAAAATTTATTTATAAGGTGAAAATACCTTTTAGAATAAAGACGAGAAGACCCTATGAATTATTAAATTTTTGTTGGGGCGACATTTTAACAAACTTAAATTTTTGATATAACGTTATGTAAATTAAATTTAAATTACCTTAGGGATAACAGCATAATTTTTTTATAAGTTTGTGACCTCGATGTTGGACTAGGAACTATATGGCTAACCGTTAAAATAGATTGTTCTGTTCGAACAATAATATCCTACGTGATCTGAGTCCAGACCGGG
>P2251
TCGCCTGTTTTTCAAAACATAGTTTTATGATATAAAATTCAACCTGCCCAGTGTAATAAATGGCCGCAGTACCTTGACTGTGCTAAGGTAGCATAATCAATTGGCTTTTAATTAAAGTCTGGAATGAAAGGGAAAATGAAAAATAACTGTCTTAAATATACTATATAAAATTTATTTATTAGGTGCAAATACCTGTTTGAATAAAGACGAGAAGACCCTATGAGTTAATTAATTTTTGTTGGGGCGACATGTTAACAGAACTAACTATAATATTTAGCGTATTGTAAAATGAATTTAAACTACCTTAGGGATAACAGCATAATTTATGTTTAAGTTTGTGACCTCGATGTTGGACTAGGAACTATATGGCTAACCGTTAAATTAGATTGTTCTGTTCGAACAATATTATCCTACGTGATCTGATTCCAAACCGGA
>P2235
TCGCCTGTTTTACAAAACATAGTTTTATGATATAAAATAACTTCTGCCCAGTGTCATAAATGGCCGCAGTACCTTGACTGTGCTAAGGTAGCATAATCAATTGGCTTTTAATTGAAGTCTAGAATGAATGGGAAAATGGAATTTAGCTGTCTTAAATTTTTTAATTAAAATTTATTTATAAGGTGAAAATACCTTATTGAATAAAGACGAGAAGACCCTATGAATTTTTTAATTTTTGTTGGGGCGACAGTTTAAAAAATCTAAATTTTT-ATATAACGATTTTTTAATAAAAATTAAATTACCTTAGGGATAACAGCATTATTATTTAAATAGTTTGTGACCTCGATGTTGGACTAGGAACTAAAAGGCTAACCGTCTTTATAGATTGTTCTGTTCGAACAGTTTAATCCTACGTGATCTGATTCCAAACCGGA
>P217
TCGCCTGTTTATCAAAACATAGTTTTATGATATAAAATATTTTCTGCCCAGTGTCATAAATGGCCGCAGTACCTTGACTGTGCTAAGGTAGCATAATCAATTGGCTTTTAATTGAAGTCTAGAATGAATGGGATAATGGAATTTAGCTGTCTTGATTTTTTTAATAAAAATTTATTTATAAGGTGAAAATACCTTTTATAATAAAGACGAGAAGACCCTATGAATTTTCAATTTTTTGTTGGGGCGACAGTTTAAAAAATCTAAATTTTATATATAACGATTTTTTAATAAAAATTAAATTACCTTAGGGATAACAGCATTATTATTTAAATAGTTTGTGACCTCGATGTTGGACTAGGAACTAAAAGGCTAACCGTCTTTATAGATTGTTCTGTTCGAACAATTTTATCCTACGTGATCTGAGTTCAGACCGGA
>P2160
TCGCCTGTATATCAAAACATAGTTTTATGATATAAAATAACTTCTGCCCAGTGTCATAAATGGCCGCAGTACCTTGACTGTGCTAAGGTAGCATAATCAATTGGCTTTTAATTGAAGTCTAGAATGAATGGGAAAATGGAATTTAGCTGTCTTAAATTTTTTAATTATAATTTATTTATAAGGTGAAAATACCTTAAAGAATAAAGACGAGAAGACCCTATGAATTTTTAAATTTTTGTTGGGGCGACAGTTTAAAAAATCTAAATTTTTAATATAACGATTTTTTAATAAAAATTAAATTACCTTAGGGATAACAGCATTATTATTTAAATAGTTTGTGACCTCGATGTTGGACTAGGAACTAAAAGGCTAACCGTCTTTATAGATTGTTCTGTTCGAACAGTTTAATCCTACGTGATCTGAGTTCAGACCGGA
>P2150
TCGCCTGTTTCTCAATCCCTAGTTTTATGATATAAAATAACTTCTGCCCAGTGTCATAAATGGCCGCAGTACCTTGACTGTGCTAAGGTAGCATAATCAATTGGCTTTTAATTGAAGTCTAGAATGAATGGGAAAATGGAATTTAGCTGTCTTAAATTTTTTAATTAAAATTTATTTATAAGGTGAAAATACCTTATATAATAAAGACGAGAAGACCCTATGAATTTTTAAATTTTTGTTGGGGCGACAGTTTAAAAAATCTAAATTTATTATATAACGATTTTTTAATAAAAATTAAATTACCTTAGGGATAACAGCATTATTATTTAAATAGTTTGTGACCTCGATGTTGGACTAGGAACTAAAAGGCTAGCCGTCTTTATAGATTGTTCTGTTCGAACAATTTAATCCTACGTGATCTGAGTTCAGACCGGA
>P2149
TCGCCTGTTTATCAAAACATAGTTTTATGATATAAAATAACTTCTGCCCAGTGTCATAAATGGCCGCAGTACCTTGACTGTGCTAAGGTAGCATAATCAATTGGCTTTTAATTGAAGTCTAGAATGAATGGGAAAATGGAATTTAGCTGTCTTAAATTTTTTAATTAAAATTTATTTATAAGGTGAAAATACCTTATATAATAAAGACGAGAAGACCCTATGAATTTTTAAATTTTTGTTGGGGCGACAGTTTAAAAAATCTAAATTTATTATATAACGATTTTTTAATAAAAATTAAATTACCTTAGGGATAACAGCATTATTATTTAAATAGTTTGTGACCTCGATGTTGGACTAGGAACTAAAAGGCTAGCCGTCTTTATAGATTGTTCTGTTCGAACAATTTAATCCTACGTGATCTGAGTTCAGACCGGA
>P2135
TCGCCTGTTTATCAAAACATAGTTTTATGATATAAAATATTTTCTGCCCAGTGTCATAAATGGCCGCAGTACCTTGACTGTGCTAAGGTAGCATAATCAATTGGCTTTTAATTGAAGTCTAGAATGAATGGGATAATGGAATTTAGCTGTCTTGATTTTTTTAATAAAAATTTATTTATAAGGTGAAAATACCTTTTATAATAAAGACGAGAAGACCCTATGAATTTTCAATTTTTTGTTGGGGCGACAGTTTAAAAAATCTAAATTTTATATATAACGATTTTTTAATAAAAATTAAATTACCTTAGGGATAACAGCATTATTATTTAAATAGTTTGTGACCTCGATGTTGGACTAGGAACTAAAAGGCTAACCGTCTTTATAGATTGTTCTGTTCGAACAATTTTATCCTACGTGATCTGAGTTCAGACCGGA
>P2130
TCGCCTGTTTATCAAAACATAGTTTTATGGTATAAAATAACTTCTGCCCAGTGTCATAAATGGCCGCAGTACCTTGACTGTGCTAAGGTAGCATAATCAATTGGCTTTTAATTGAAGTCTAGAATGAATGGGAAAATGGAATTTAGCTGTCTTAAATTTTTTAATTAAAATTTATTTATAAGGTGAAAATACCTTATATAATAAAGACGAGAAGACCCTATGAATTTTTAAATTTTTGTTGGGGCGACAGTTTAAAAAATCTAAATTTATTATATAACGATTTTTTAATAAAAATTAAATTACCTTAGGGATAACAGCATTATTATTTAAATAGTTTGTGACCTCGATGTTGGACTAGGAACTAAAAGGCTAGCCGTCTTTATAGATTGTTCTGTTCGAACAATTTAATCCTACGTGATCTGAGTTCAGACCGGA
>P2110
-------------------------------------------CTGCCCAGTGTCATAAATGGCCGCAGTACCTTGACTGTGCTAAGGTAGCATAATCAATTGGCTTTTAATTGAAGTCTAGAATGAATGGGATAATGGAATTTAGCTGTCTTGATTTTTTTAATAAAAATTTATTTATAAGGTGAAAATCCCTTTTATAATAACGTAGAGAAGACCCTATGAATTTTTTAATTTGCGCAGGGGCGACAGTTTAAAAAATCTAAATTTAATATATAACGATTTTTTAATAAAAATTAAATTACCTTAGGGATAACAGCATTATTATTCAAATAGTTTGTGACCTCGATGTTGGACTAGGAACTAAAAGGCTAACCGTCTTTATAGATTGTT--------------------------------------------
>P2088
TCGCCTGTTTTTCAAAACATAGTTTTATAATATAAAATAATACCTGCCCAGTGTTATAAATGGCCGCAGTACCTTGACTGTGCTAAGGTAGCATAATCAATTGGCTTTTAATTGAAGTCTGGAATGAAAGGATAAATGAAAAATCACTGTCTTATTTTTATTAATTAAAATTTATTTATAAGGTGAAAATACCTTTTAGAATAAAGACGAGAAGACCCTATGAATTATTAAATTTTTGTTGGGGCGACATTTTAACAAACTTAAGTTTTTAATATAACGTTATATAAATTAAATTTAAATTACCTTAGGGATAACAGCATAATTTTTTTATAAGTTTGTGACCTCGATGTTGGACTAGGAACTATATGGCTAACCGTTAAAATAGATTGTTCTGTTCGAACAATAATATCCTACGTGATCTGAGTTCAAACCGGA
>P2074
TCGCCTGTTTTTCAAAACATAGTTTTATGATATAAAATATTTTCTGCCCAGTGTCATAAATGGCCGCAGTACTTTGACTGTGCTAAGGTAGCATAATCAATTGGCTTTTAATTGAAGTCTAGAATGAATGGGATAATGGGATTTAACTGTCTGATTTTTTTTAATAAAAATTTATTTATAAGGTGAAAATACCTTTTATAATAAAGACGAGAAGACCCTATGAATTTTTTAATTTTTGTTGGGGCGACAGTTTAAA-AATCTAAATTTTTAATATAACGATTTTTTAATAAAAATTAAATTACCTTAGGGATAACAGCATTATTATTCAAATAGTTTGTGACCTCGATGTTGGACTAGGAACTAAAAGGCTAACCGTCTTTATAGATTGTTCTGTTCGAACAATTTTATCCTACGTGATCTGAGTCCAAACCGGA
>P2062
TCGCCTGTTTTTCAAAACATAGTTTTATGATATAAAATATTTTCTGCCCAGTGTCATAAATGGCCGCAGTACCTTGACTGTGCTAAGGTAGCATAATCAATTGGCTTTTAATTGAAGTCTAGAATGAATGGGATAATGGAATTTAGCTGTCTTGATTTTTTTAATAAAAATTTATTTATAAGGTGAAAATACCTTTTATAATAAAGACGAGAAGACCCTATGAATTTTTAAATTTTAGTTGGGGCGACAGTTTAAAAAATCTAAATTTAATATATAACGATTTTTTAATAAAAATTAAATTACCTTAGGGATAACAGCATTATTATTCAAATAGTTTGTGACCTCGATGTTGGACTAGGAACTAAAAGGCTAACCGTCTTTATAGATTGTTCTGTTCGAACAATTTTATCCTACGTGATCTGAGTTCAGACCGGA
>P2057
TCGCCTGTTTATCAAAACATAGTTAAAAGATTTTTAATTATTCCTGCCCAGTGTAATAAATGGCCGCAGTACTTTGACTGTGCTAAGGTAGCATAATCAATTGGCTTTTAATTTGAGTCTGGAATGAAAGGATTTATGGGGAAACGCTGTTTCAAATATATAATATTAAATTTATTTAAAAAGTGAAAATACTTTTTTGAAAAAAGACGAGAAGACCCTAAGAATTTTTAGATTTTTGTTGGGGCGACAATTAAGCAAATATAACCTTAATATTTAATCGTATTTCAGTAAAAATTAAATTACCTTAGGGATAACAGCATAATTTTTAAAA--GTTTGTGACCTCGATGTTGGACTAGGAACTTTATAACTAGCAGTTAAAAGAGATTGTTCTGTTCGAACAATATTTTCCTACGTGATCTGAGTTCAGACCGGA
>P2043
TCGCCTGTTTTTCAAAACATAGTTTTATGATATAAAATAATACCTGCCCAGTGTTATAAATGGCCGCAGTACCTTGACTGTGCTAAGGTAGCATAATCAATTGGCTTTTAATTGAAGTCTGGAATGAAAGGATAAATGAAAAATCACTGTCTTATTTTTATTAATTAAAATTTATTTATAAGGTGAAAATACCTTTTAGAATAAAGACGAGAAGACCCTATGAATTATTAAATTTTTGTTGGGGCGACATTTTAACAAACTTAAGTTTTTAATCTAACGTTATATAAATTAAATTTAAATTACCTTAGGGATAACAGCATAATTTTTTTATAAGTTTGTGACCTCGATGTTGGACTAGGAACTATATGGCTAACCGTTAAAATAGATTGTTCTGTTCGAACAATAATATCCTACGTGATCTGAGTTCAGACCGGA
>P2041
TCGCCTGTTTTTCAAAACATAGTTTTATGATATAAAATATTTTCTGCCCAGTGTCATAAATGGCCGCAGTACCTTGACTGTGCTAAGGTAGCATAATCAATTGGCTTTTAATTGAAGTCTAGAATGAATGGGATAATGGAATTTAGCTGTCTTGATTTTTTTAATAAAAATTTATTTATAAGGTGAAAATACCTTTTATAATAAAGACGAGAAGACCCTATGAATTTTTAAATTTTTGTTGGGGCGACAGTTTAAAAAATCTAAATTTAATATATAACGATTTTTTAATAAAAATTAAATTACCTTAGGGATAACAGCATTATTATTCAAATAGTTTGTGACCTCGATGTTGGACTAGGAACTAAAAGGCTAACCGTCTTTATAGATTGTTCTGTTCGAACAATTTTATCCTACGTGATCTGAGTTCAGACCGGG
>P202
TCGCCTGTTTATCAAAACATAGTTTTATGATATAAAATATTTTCTGCCCAGTGTCATAAATGGCCGCAGTACCTTGACTGTGCTAAGGTAGCATAATCAATTGGCTCTCCATTAAAGTCTAGACTGAGTGGGATAATGGAACTTAGCTGTCTTGATCTTTTTTAATAAAATTTATTTATAAGGTGAAAATACCTTCTATGATAAAGACGCGAAGACCCTATGAACTTTTAAATTTTTGTGGGGGCGCCCGTTTCAAAAATCTAAGCTTGATATATAGCGCTTTTTCAATAAAAATTCAATTTCCTCAGGGATCGCAGCACTACTATTTAAATAGTTTGTGACCTCGATGTTGGACTAGGAACTAAAAGGCTAACCGTCTTTATAGATTGTTCTGTTCGAACAATTTTATCCTACGTGATCTGAGTTCAGACCGGA
>P2014
TCGCCTGTTTATCAAAACATAGTTTTATGATATAAAATAATACCTGCCCAGTGTTATAAATGGCCGCAGTACCTTGACTGTGCTAAGGTAGCATAATCAATTGGCTTTTAATTGAAGTCTGGAATGAAAGGATAAATGAAAAATTACTGTCTTGTTTGTATTAATTAAAATTTACTTATAAGGTGAAAATGCCTTTTTGAATAAAGACGAGAAGACCCTATGAATTATTAAATTTTTGTTGGGGCGACATTTTAACAAACTTAAATTTTAAATATAACGTTATATAAATTAAATTTAAATTACCTTAGGGATAACAGCATAATTTTTTTATAAGTTTGTGACCTCGATGTTGGACTAGGAACTATATGGCTAACCGTTAAAATAGATTGTTCTGTTCGAACAATAATATCCTACGTGATCTGAGTTCAGACCGGA
>P1946
TCGCCTGTTTATCAAAACATAGTTTTATGATATAAAATATTTTCTGCCCAGTGTCATAAATGGCCGCAGTACCTTGACTGTGCTAAGGTAGCATAATCAATTGGCTTTTAATTAAAGTCTAGAATGAATGGGATAATGGAATTTAGCTGTCTTGATTTTTTTAATAAAAATTTATTTATAAGGTGAAAATACCTTTTATAATAAAGACGAGAAGACCCTATGAATTTTTAAATTTTTGTTGGGGCGACAGTTTAAAAAATCTAAATTTAATATATAACGATTTTTTAATAAAAATTAAATTACCTTAGGGATAACAGCATTATTATTCAAATAGTTTGTGACCTCGATGTTGGACTAGGAACTAAAAGGCTAACCGTCTTTATAGATTGTTCTGTTCGAACAATTTTATCCTACGTGATCTGAGTTCAGACCGGA
>P1893
TCGCCTGTTTATCAAAACATAGTTTTATGATATAAAATTCAACCTGCCCAGTGTAATAAATGGCCGCAGTACCTTGACTGTGCTAAGGTAGCATAATCAATTGGCTTTTAATTAAAGTCTGGAATGAAAGGGAAAATGAAAAATAACTGTCTTAAATATAATATATAAAATTTATTTATCAGGTGCAAATACCTGTTAGAATAAAGACGAGAAGACCCTATGAGTTAATTAATTTTTGTTGGGGCGACATGTTAACAGAACTAACTATAATATTTAGCGTATTGTAAAATGAATTTAAACTACCTTAGGGATAACAGCATAATTTATTTTTAAGTTTGTGACCTCGATGTTGGACTAGGAACTATATGGCTAACCGTTAAATTAGATTGTTCTGTTCGAACAATATTATCCTACGTGATCTGAGTTCAGACCGGA
>P1879
TCGCCTGTTTATCAAAACATAGTTTTATGATATAAAATAATTTCTGCCCAGTGTAATAAATGGCCGCAGTACCTTGACTGTGCTAAGGTAGCATAATCAATTGGCTTTTAATTGGAGTCTGGAATGAATGGGAAAATGAAATTTCACTGTCTCTTTTCTTTTAATTAAAATTTATTTATTAGGTGAAAATACCTAATATAATAAAGACGAGAAGACCCTATGAATTTTTAA-TTTTTGTTGGGGCGACAGTTTAAAAAATCTAAATTTATTATATAACGTTATATAAATAAAAAAAAAATTACCTTAGGGATAACAGCATTATTATTTATATAGTTTGTGACCTCGATGTTGGACTAGGAACTATAAGGCTAGCCGTCTTAATAGATTGTTCTGTTCGAACAATTTAATCCTACGTGATCTGAGTTCAGACCGGA
>P1755
TCGCCTGTTTATCAAAACATAGTTTTATGATATAAAATATTTTCTGCCCAGTGTCATAAATGGCCGCAGTACCTTGACTGTGCTAAGGTAGCATAATCAATTGGCTTTTAATTGAAGTCTAGAATGAATGGGATAATGGAATTTAGCTGTCTTGATTTTTCTAATAAAAATTTATTTATAAGGTGAAAATACCTTTTATAATAAAGACGAGAAGACCCTATGAATTTTTAAATTTTTGTTGGGGCGACAGTTTAAAAAATCTAAATTTAATATATAACGATTTTTTAATAAAAATTAAATTACCTTAGGGATAACAGCATTATTATTCAAATAGTTTGTGACCTCGATGTTGGACTAGGAACTAAAAGGCTAACCGTCTTTATAGATTGTTCTGTTCGAACAATTTTATCCTACGTGATCTGAGTTCAGACCGGA
>P1754
TCGCCTGTTTATCAAAACATAGTTTTATGATATAAAATTCAACCTGCCCAGTGTAATAAATGGCCGCAGTACCTTGACTGTGCTAAGGTAGCATAATCAATTGGCTTTTAATTAAAGTCTGGAATGAAAGGGAAAATGAAAAATAACTGTCTTAAATATAATATATAAAATTTATTTATCAGGTGCAAATACCTGTTTGAATAAAGACGAGAAGACCCTATGAGTTAATTAATTTTTGTTGGGGCGACATGTTAACAGAACTAACTATAATATTTAGCGTATTGTAAAATGAATTTAAACTACCTTAGGGATAACAGCATAATTTATTTTTAAGTTTGTGACCTCGATGTTGGACTAGGAACTATATGGCTAACCGTTAAATTAGATTGTTCTGTTCGAACAATATTATCCTACGTGATCTGAGTTCAGACCGGA
>P174
TCGCCTGTTTATCAAAACATAGTTTTATGATATAAAATAATACCTGCCCAGTGTTATAAATGGCCGCAGTACCTTGACTGTGCTAAGGTAGCATAATCAATTGGCTTTTAATTGAAGTCTGGAATGAAAGGATAAATGAAAAATTACTGTCTTGTTTGTATTAATTAAAATTTACTTATAAGGTGAAAATGCCTTTTAGAATAAAGACGAGAAGACCCTATGAATTATTAAATTTTTGTTGGGGCGACATTTTAACAAACTTAAATTTAA-ATATAACGTTATATAAATTAAATTTAAATTACCTTAGGGATAACAGCATAATTTTTTTATAAGTTTGTGACCTCGATGTTGGACTAGGAACTATATGGCTAACCGTTAAAATAGATTGTTCTGTTCGAACAATAATATCCTACGTGATCTGAGTTCAGACCGGA
>P1657
TCGCCTGTTTATCAAAACATAGTTTTATGATATAAAATTCAACCTGCCCAGTGTAATAAATGGCCGCAGTACCTTGACTGTGCTAAGGTAGCATAATCAATTGGCTTTTAATTAAAGTCTGGAATGAAAGGGAAAATGAAAAATAACTGTCTTAAATATAATATATAAAATTTATTTATCAGGTGCAAATACCTGTTAGAATAAAGACGAGAAGACCCTATGAGTTAATTAATTTTTGTTGGGGCGACATGTTAACAGAACTAACTATAATATTTAGCGTATTGTAAAATGAATTTAAACTACCTTAGGGATAACAGCATAATTTATTTTTAAGTTTGTGACCTCGATGTTGGACTAGGAACTATATGGCTAACCGTTAAATTAGATTGTTCTGTTCGAACAATATTATCCTACGTGATCTGAGTTCAGACCGGA
>P1584
TCGCCTGTTTATCAAAACATAGTTTTATGATATAAAATATTTTCTGCCCAGTGTCATAAATGGCCGCAGTACCTTGACTGTGCTAAGGTAGCATAATCAATTGGCTTTTAATTGAAGTCTAGAATGAATGGGATAATGGAATTTAGCTGTCTCGATTTTTTTAATAAAAATTTATTTATAAGGTGAAAATACCTTTTATAATAAAGACGAGAAGACCCTATGAATTTTTAAATTTTTGTTGGGGCGACAGTTTAAAAAATCTAAATTTTATATATAACGATTTTTTAATAAAAATTAAATTACCTTAGGGATAACAGCATTATTATTCAAATAGTTTGTGACCTCGATGTTGGACTAGGAACTAAAAGGCTAACCGTCTTTATAGATTGTTCTGTTCGAACAATTTTATCCTACGTGATCTGAGTTCAGACCGGA
>P1579
TCGCCTGTTTATCAAAACATAGTTTTATGATATAAAATATTTTCTGCCCAGTGTCATAAATGGCCGCAGTACCTTGACTGTGCTAAGGTAGCATAATCAATTGGCTTTTAATTGAAGTCTAGAATGAATGGGATAATGGAATTTAGCTGTCTTGATTTTTTTAATAAAAATTTATTTATAAGGTGAAAATACCTTTTATAATAAAGACGAGAAGACCCTATGAATTTTTAAATTTTTGTTGGGGCGACAGTTT-AAAAATCTAAATTTTATATATAACGATTTTTTAATAAAAATTAAATTACCTTAGGGATAACAGCATTATTATTCAAATAGTTTGTGACCTCGATGTTGGACTAGGAACTAAAAGGCTAACCGTCTTTATAGATTGTTCTGTTCGAACAATTTTATCCTACGTGATCTGAGTTCAGACCGGA
>P1573
TCGCCTGTTTTTCAAAACATAGTTTTATGATATAAAATTCAACCTGCCCAGTGTAATAAATGGCCGCAGTACCTTGACTGTGCTAAGGTAGCATAATCAATTGGCTTTTAATTAAAGTCTGGAATGAAAGGGAAAATGAAAAATAACTGTCTTAAATATAATATATAAAATTTATTTATCAGGTGCAAATACCTGTTAGAATAAAGACGAGAAGACCCTATGAGTTAATTAATTTTTGTTGGGGCGACATGTTAACAGAACTAACTATAATATTTAGCGTATTGTAAAATGAATTTAAACTACCTTAGGGATAACAGCATAATTTATTTTTAAGTTTGTGACCTCGATGTTGGACTAGGAACTATATGGCTAACCGTTAAATTAGATTGTTCTGTTCGAACAATATTATCCTACGTGATCTGAGTTCAGACCGGA
>P1571
TCGCCTGTTTTTCAAAACATAGTTTTATGATATAAAATTCAACCTGCCCAGTGTAATAAATGGCCGCAGTACCTTGACTGTGCTAAGGTAGCATAATCAATTGGCTTTTAATTAAAGTCTGGAATGAAAGGGAAAATGAAAAATAACTGTCTTAAATATAATATATAAAATTTATTTATCAGGTGCAAATACCTGTTAGAATAAAGACGAGAAGACCCTATGAGTTAATTAATTTTTGTTGGGGCGACATGTTAACAGAACTAACTATAATATTTAGCGTATTGTAAAATGAATTTAAACTACCTTAGGGATAACAGCATAATTTATTTTTAAGTTTGTGACCTCGATGTTGGACTAGGAACTATATGGCTAACCGTTAAATTAGATTGTTCTGTTCGAACAATATTATCCTACGTGATCTGAGTTCAGACCGGG
>P1568
TCGCCTGTTTATCAAAACATAGTTTTATGATATAAAATAATACCTGCCCAGTGTTATAAATGGCCGCAGTACCTTGACTGTGCTAAGGTAGCATAATCAATTGGCTTTTAATTGAAGTCTGGAATGAAAGGATAAATGAAAAATTACTGTCTTATTTGTATTAATTAAAATTTATTTATAAGGTGAAAATACCTTTTAGAATAAAGACGAGAAGACCCTATGAATTATTAAATTTTTGTTGGGGCGACATTTTAACAAACTTAAATTT--AATATAACGTTATGTAAATTAAATTTAAATTACCTTAGGGATAACAGCATAATTTTTTTATAAGTTTGTGACCTCGATGTTGGACTAGGAACTATATGGCTAACCGTTAAAATAGATTGTTCTGTTCGAACAATAATATCCTACGTGATCTGAGTTCAGACCGGA
>P1516
TCGCCTGTTTATCAAAACATAGTTTTATGATATAAAATAATTTCTGCCCAGTGTAATAAATGGCCGCAGTACTTTGACTGTGCTAAGGTAGCATAATCAATTGGCTTTTAATTGGAGTCTAGAATGAATGGGAAAATGAAATTTCACTGTCTCTTTTCTTTTAATTAAAATTTATTTATTAGGTGAAAATACCTAATATAATAAAGACGAGAAGACCCTATGAATTTTTAATTTTTTGTTGGGGCGACAGTTTAAAAAATCTAAATTTATTATATAACGTTATATAAATAAAAAAAAAATTACCTTAGGGATAACAGCATTATTATTTATATAGTTTGTGACCTCGATGTTGGACTAGGAACTATAAGGCTAGCCGTCTTAATAGATTGTTCTGTTCGAACAATTTAATCCTACGTGATCTGAGTTCAGACCGGA
>P1507
-------------------------------------------------------ATAAATGGCCGCAGTACTTTGACTGTGCTAAGGTAGCATAATCAATTGGCTTTTAATTTGAGTCTGGAATGAAAGGATTTATGGGGAGACGCTGTTTCAAATATATAGTATTAAATTTATTTAAAAAGTGAAAATACTTTATAGAAAAAAGACGAGAAGACCCTAAGAATTTTTAGATTTTTGTTGGGGCGACAATTAAGCAAGCATAACTTAATTATTTAATCGTATTTCAGTAAAAATTAAATTACCTTAGGGATAACAGCATAATTTTTAAAA--GTTTGTGACCTCGATGTTGGACTAGGAACTTTATAACTAGCAGTTAA---------------------------A---------------------------
>P1495
TCGCCTGTTTATCAAAACATAGTTTTATGATATAAAATATTTTCTGCCCAGTGTCATAAATGGCCGCAGTACCTTGACTGTGCTAAGGTAGCATAATCAATTGGCTTTTAATTGAAGTCTAGAATGAATGGGATAATGGAATTTAGCTGTCTTGATTTTTTTAATAAAAATTTATTTATAAGGTGAAAATACCTTTTATAATAAAGACGAGAAGACCCTATGAATTTTTAAATTTTTGTTGGGGCGACAGTTTAAAAAATCTAAATTTAATATATAACGATTTTTTAATAAAAATTAAATTACCTTAGGGATAACAGCATTATTATTCAAATAGTTTGTGACCTCGATGTTGGACTAGGAACTAAAAGGCTAACCGTCTTTATAGATTGTTCTGTTCGAACAATTTTATCCTACGTGATCTGAGTTCAGACCGGA
>P1456
TCGCCTGTTTATCAAAACATAGTTTTATGATATAAAATTCAACCTGCCCAGTGTAATAAATGGCCGCAGTACCTTGACTGTGCTAAGGTAGCATAATCAATTGGCTTTTAATTAAAGTCTGGAATGAAAGGGAAAATGAAAAATAACTGTCTTAAATATAATATATAAAATTTATTTATCAGGTGCAAATACCTGTTAGAATAAAGACGAGAAGACCCTATGAGTTAATTAATTTTTGTTGGGGCGACATGTTAACAGAACTAACTATAATATTTAGCGTATTGTAAAATGAATTTAAACTACCTTAGGGATAACAGCATAATTTATTTTTAAGTTTGTGACCTCGATGTTGGACTAGGAACTATATGGCTAACCGTTAAATTAGATTGTTCTGTTCGAACAATATTATCCTACGTGATCTGAGTTCAGACCGGA
>P1455
TCGCCTGTTTATCAAAACATAGTTTTATGATATAAAATAATACCTGCCCAGTGTTATAAATGGCCGCAGTACCTTGACTGTGCTAAGGTAGCATAATCAATTGGCTTTTAATTGAAGTCTGGAATGAAAGGATAAATGAAAAATTACTGTCTTATTTGTATTAATTAAAATTTATTTATAAGGTGAAAATACCTTTTTGAATAAAGACGAGAAGACCCTATGAATTATTAAATTTTTGTTGGGGCGACATTTTAACAAACTTAAATTTTTAATATAACGTTATGTAAATTAAATTTAAATTACCTTAGGGATAACAGCATAATTTTTTTATAAGTTTGTGACCTCGATGTTGGACTAGGAACTATATGGCTAACCGTTAAAATAGATTGTTCTGTTCGAACAATAATATCCTACGTGATCTGAGTTCAGACCGGA
>P1439
TCGCCTGTTTTTCAAAACATAGTTTTATGATATAAAATATTTTCTGCCCAATGTTATAAATGGCCGCAGTACTTTGACTGTGCTAAGGTAGCATAATCAATTGGCTTTTAATTGAAGTCTAGAATGAATGGGATAATGGAATTTAGCTGTCTTAAAAATTTTAAATAAAACTTATTTATAAGGTGAAAATACCTTATACAATAAAGACGAGAAGACCCTATGAATTTATTTA-TTTTGTTGGGGCGACAGTTTAAAAAATCTAAA-TTATTATATAACGATATATTAATAAAAAAAAAATTACCTTAGGGATAACAGCATTATTATTTAAATAGTTTGTGACCTCGATGTTGGACTAGGAACTATAAGGCTAACCGTCTTAATAGATTGTTCTGTTCGAACAATTTTATCCTACGTGATCTGAGTTAGAACCGGA
>P1431
TCGCCTGTTTATCAAAACATAGTTTTATGATATAAAATATTTTCTGCCCAGTGTCATAAATGGCCGCAGTACCTTGACTGTGCTAAGGTAGCATAATCAATTGGCTTTTAATTGAAGTCTAGAATGAATGGGATAATGGAATTTAGCTGTCTTGATTTTTTTAATAAAAATTTATTTATAAGGTGAAAATACCTTCTATAATAAAGACGAGAAGACCCTATGAATTTTTAA-TTTTTGTTGGGGCGACAGTTTAAAAAATCTAAATTTTATATATAACGATTTTTTAATAAAAATTAAATTACCTTAGGGATAACAGCATTATTATTTAAATAGTTTGTGACCTCGATGTTGGACTAGGAACTAAAAGGCTAACCGTCTTTATAGATTGTTCTGTTCGAACAATTTTATCCTACGTGATCTGAGTTCAGACCGGA
>P143
TCGCCTGTTTATCAAAACATAGTTTTATGATATAAAATAATTTCTGCCCAGTGTAATAAATGGCCGCAGTACCTTGACTGTGCTAAGGTAGCATAATCAATTGGCTTTTAATTGGAGTCTAGAATGAATGGGAAAATGAAATTTCACTGTCTCTTTTCTTTTAATTAAAATTTATTTATTAGGTGAAAATACCTAATATAATAAAGACGAGAAGACCCTATGAATTTTTAATTTTTTGTTGGGGCGACAGTTTAAAAAATCTAAATTTATTATATAACGTTATATAAATAAAAAAAAAATTACCTTAGGGATAACAGCATTATTATTTATATAGTTTGTGACCTCGATGTTGGACTAGGAACTATAAGGCTAGCCGTCTTAATAGATTGTTCTGTTCGAACAATTTAATCCTACGTGATCTGAGTTCAGACCGGA
>P1421
TCGCCTGTTTATCAAAACATAGTTTTATGATATAAAATATTTTCTGCCCAGTGTCATAAATGGCCGCAGTACCTTGACTGTGCTAAGGTAGCATAATCAATTGGCTTTTAATTGAAGTCTAGAATGAATGGGATAATGGAATTAAGCTGTCTTGATTTTTTTAATAAAAATTTATTTATAAGGTGAAAATACCTTCTATAATAAAGACGAGAAGACCCTATGAATTTTTAAATTTTTGTTGGGGCGACAGTTTAAAAAATCTAAATTTTATATATAACGATTTTTTAATAAAAATTAAATTACCTTAGGGATAACAGCATTATTATTTAAATAGTTTGTGACCTCGATGTTGGACTAGGAACTAAAAGGCTAACCGTCTTTATAGATTGTTCTGTTCGAACAATTTTATCCTACGTGATCTGAGTTCAGACCGGA
>P1374
TCGCCTGTTTATCAAAACATAGTTTTATGATATAAAATATTTTCTGCCCAGTGTCATAAATGGCCGCAGTACCTTGACTGTGCTAAGGTAGCATAATCAATTGGCTTTTAATTGAAGTCTAGAATGAATGGGATAATGGAATTTAGCTGTCTTGATTTTTTTAATAAAAATTTATTTATAAGGTGAAAATACCTTTTATAATAAAGACGAGAAGACCCTATGAATTTTT-AATTTTTGTTGGGGCGACAGTTTAAAAAATCTAAATTTTATATATAACGATTTTTTAATAAAAATTAAATTACCTTAGGGATAACAGCATTATTATTTAAATAGTTTGTGACCTCGATGTTGGACTAGGAACTAAAAGGCTAACCGTCTTTATAGATTGTTCTGTTCGAACAATTTTATCCTACGTGATCTGAGTTCAGACCGGA
>P1347
TCGCCTGTTTATCAAAACATAGTTTTATGATATAAAATATATTCTGCCCAATGTAATAAATGGCCGCAGTACCTTGACTGTGCTAAGGTAGCATAATCAATTGGCTTTTAATTAAGGTCTAGAATGAAAGGGATTATGAGGTTTAACTGTCTTATTTATTTTACTTAGAACTTATTTAAAAGGTGAAAATACCTTTTTAAATAAAGACGAGAAGACCCTATGAATTTTTAAATTTTTGTTGGGGCGACAATTTAAAAAATCTAAATTTATGATAAAACGATTTTTTAATAAAAATTAAATTACCTTAGGGATAACAGCATTATTATTTAAATAGTTTGTGACCTCGATGTTGGACTAGGAACTTAAAGGCTAACCGTCTAAAAAGATTGTTCTGTTCGAACAATTAAATCCTACGTGATCTGAGTTCAGACCGGA
>P134
------------------------------------------CGTGCACAGTGTTATAAATGGCCGCAGTACCTTGACTGTGCTAAGGTAGCATAATCAATTGGCTTTTAATTGAAGTCTGGAATGAAAGGATAAATGAAAAATTACTGTCTTGTTTGTATTAATTAAAATTTACTTATAAGGTGAAAATGCCTTTTAGAATAAAGACGAGAAGACCCTATGAATTATTAAATTTTTGTTGGGGCGACATTTTAACAAACTTAAATTTTAAATATAACGTTATATAAATTAAATTTAAATTACCTTAGGGATAACAGCATAATTTTTTTATAAGTTTGTGACCTCGATGTTGGACTAGGAACTATATGGCTAACCGTTAAAATAGATTGTTCTGTTCGAACAATAATATCCTACGTGATCTGAGTTCAGACCGGA
>P1326
TCGCCTGTTTATCAAAACATAGTTTTATAATATAAAATAATACCTGCCCAGTGTTATAAATGGCCGCAGTACCTTGACTGTGCTAAGGTAGCATAATCAATTGGCTTTTAATTGAAGTCTGGAATGAAAGGATAAATGAAAAATTACTGTCTTATTTGTATTAATTAAAATTTATTTATAAGGTGAAAATACCTTTTAGAATAAAGACGAGAAGACCCTATGAATTATTAAATTTTTGTTGGGGCGACATTTTAACAAACTTAAATTTTTAATATAACGTTATGTAAATTAAATTTAAATTACCTTAGGGATAACAGCATAATTTTTTATAA-GTTTGTGACCTCGATGTTGGACTAGGAACTATATGGCTAACCGTTAAAATAGATTGTTCTGTTCGAACAATAATATCCTACGTGATCTGAGTTCAGACCGGA
>P1322
TCGCCTGTTTATCAAAACATAGTTTTATGATATAAAATAATTTCTGCCCAGTGTAATAAATGGCCGCAGTACCTTGACTGTGCTAAGGTAGCATAATCAATTGGCTTTTAATTGGAGTCTAGAATGAATGGGAAAATGAAATTTCACTGTCTCTTTTCTTTTAATTAAAATTTATTTATTAGGTGAAAATACCTAATATAATAAAGACGAGAAGACCCTATGAATTTTTAA-TTTTTGTTGGGGCGACAGTTTAAAAAATCTAAATTTATTATATAACGTTATATAAATAAAAAAAAAATTACCTTAGGGATAACAGCATTATTATTTATATAGTTTGTGACCTCGATGTTGGACTAGGAACTATAAGGCTAGCCGTCTTAATAGATTGTTCTGTTCGAACAATTTAATCCTACGTGATCTGAGTTCAGACCGGA
>P1321
TCGCCTGTTTATCAAAACATAGTTTTATGATATAAAATTCAACCTGCCCAGTGTAATAAATGGCCGCAGTACCTTGACTGTGCTAAGGTAGCATAATCAATTGGCTTTTAATTAAAGTCTGGAATGAAAGGGAAAATGAAAAATAACTGTCTTAAATATAATATATAAAATTTATTTATCAGGTGCAAATACCTGTTTGAATAAAGACGAGAAGACCCTATGAGTTAATTAATTTTTGTTGGGGCGACATGTTAACAGAACTAACTATAATATTTAGCGTATTGTAAAATGAATTTAAACTACCTTAGGGATAACAGCATAATTTATTTTTAAGTTTGTGACCTCGATGTTGGACTAGGAACTATATGGCTAACCGTTAAATTAGATTGTTCTGTTCGAACAATATTATCCTACGTGATCTGAGTTCAGACCGGA
>P1319
TCGCCTGTTTATCAAAACATAGTTTTATGATATAAAATTCAACCTGCCCAGTGTAATAAATGGCCGCAGTACCTTGACTGTGCTAAGGTAGCATAATCAATTGGCTTTTAATTAAAGTCTGGAATGAAAGGGAAAATGAAAAATAACTGTCTTGAATATAATATATAAAATTTATTTATCAGGTGCAAATACCTGTTAGAATAAAGACGAGAAGACCCTATGAGTTAATTAATTTTTGTTGGGGCGACATGTTAACAGAACTAACTATAATATTTAGCGTATTGTAAAATGAATTTAAACTACCTTAGGGATAACAGCATAATTTATTTTTAAGTTTGTGACCTCGATGTTGGACTAGGAACTATATGGCTAACCGTTAAATTAGATTGTTCTGTTCGAACAACACTATCCTACGTGATCTGAGTTCAGACCGGA
>P1315
TCGCCTGTTTATCAAAACATAGTTTTATGATATAAAATATTTTCTGCCCAGTGTCATAAATGGCCGCAGTACCTTGACTGTGCTAAGGTAGCATAATCAATTGGCTTTTAATTGAAGTCTAGAATGAATGGGATAATGGAATTTAGCTGTCTTGATTTTTTTAATAAAAATTTATTTATAAGGTGAAAATACCTTTTATAATAAAGACGAGAAGACCCTATGAATTTTAAAATTTTTGTTGGGGCGACAGTTTAAAAAATCTAAATTTAATATATAACGATTTTTTAATAAAAATTAAATTACCTTAGGGATAACAGCATTATTATTCAAATAGTTTGTGACCTCGATGTTGGACTAGGAACTAAAAGGCTAACCGTCTTTATAGATTGTTCTGTTCGAACAATTTTATCCTACGTGATCTGAGTTCAGACCGGA
>P1313
TCGCCTGTTTATCAAAACATAGTTTTATGATATAAAATAATTTCTGCCCAGTGTAATAAATGGCCGCAGTACCTTGACTGTGCTAAGGTAGCATAATCAATTGGCTTTTAATTGGAGTCTAGAATGAATGGGAAAATGAAATTTCACTGTCTCTTTTCTTTTAATTAAAATTTATTTATTAGGTGAAAATACCTAATATAATAAAGACGAGAAGACCCTATGAATTTTTAA-TTTTTGTTGGGGCGACAGTTTAAAAAATCTAAATTTATTATATAACGTTATATAAATAAAAAAAAAATTACCTTAGGGATAACAGCATTATTATTTATATAGTTTGTGACCTCGATGTTGGACTAGGAACTATAAGGCTAGCCGTCTTAATAGATTGTTCTGTTCGAACAATTTAATCCTACGTGATCTGAGTTCAGACCGGA
>P1285
TCGCCTGTTTATCAAAACATAGTTTTATGATATAAAATATTTTCTGCCCAGTGTCATAAATGGCCGCAGTACCTTGACTGTGCTAAGGTAGCATAATCAATTGGCTTTTAATTGAAGTCTAGAATGAATGGGATAATGGAATTTAGCTGTCTTGATTTTTTTAATAAAAATTTATTTATAAGGTGAAAATACCTTCTATAATAAAGACGAGAAGACCCTATGAA-TTTTAAATTTTTGTTGGGGCGACAGTTTAAAAAATCTAAATTTTATATATAACGATTTTTTAATAAAAATTAAATTACCTTAGGGATAACAGCATTATTATTTAAATAGTTTGTGACCTCGATGTTGGACTAGGAACTAAAAGGCTAACCGTCTTTATAGATTGTTCTGTTCGAACAATTTTATCCTACGTGATCTGAGTTCAGACCGGA
>P1209
TCGCCTGTTTATCAAAACATAGTTTAAAGATTTTAAATTAATCCTGCCCAATGTTATAAATGGCCGCAGTACCTTGACTGTGCTAAGGTAGCATAATCAATTGGCTTTTAATTAGAGTCTGGAATGAATGGATAAATGAAGTCTTTCTGTCTTATGGATATTTATTTGAATTTATTTATTAGGTGAAAATACCTATTAGAAAAAAGACGAGAAGACCCTTAGAATTTTAAAATTTTTGTTGGGGCGACAAATAAGCAAACCTA--TTTAATATTTGACGATATTTTAAGAAAAACTAAATTACCTTAGGGATAACAGCATAATTAATTATTTAGTTTGTGACCTCGATGTTGGACTAAGAACTTTATGACTAGCAGTCAAAAAAGATTGTTCTGTTCGAACAATTTTATCTTACGTGATCTGAGTTCAGACCGGA
>P1204
TCGCCTGTTTATCAAAACATAGTTTTATGATATAAAATATTTTCTGCCCAGTGTCATAAATGGCCGCAGTACCTTGACTGTGCTAAGGTAGCATAATCAATTGGCTTTTAATTGAAGTCTAGAATGAATGGGATAATGGAATTTAGCTGTCTTGATTTTTTTAATAAAAATTTATTTATAAGGTGAAAATACCTTTTATAATAAAGACGAGAAGACCCTATGAATTTTTCAATTTTTGTTGGGGCGACAGTTTAAAAAATCTAAATTTTATATATAACGATTTTTTAATAAAAATTAAATTACCTTAGGGATAACAGCATTATTATTTAAATAGTTTGTGACCTCGATGTTGGACTAGGAACTAAAAGGCTAACCGTCTTTATAGATTGTTCTGTTCGAACAATTTTATCCTACGTGATCTGAGTTCAGACCGGA
>P120
TCGCCTGTTTATCAAAACATAGTTTTATGATATAAAATATTTTCTGCCCAGTGTCATAAATGGCCGCAGTACCTTGACTGTGCTAAGGTAGCATAATCAATTGGCTTTTAATTGAAGTCTAGAATGAATGGGATAATGGAATTTAGCTGTCTTGATTTTTTTAATAAAAATTTATTTATAAGGTGAAAATACCTTTTATAATAAAGACGAGAAGACCCTATGAATTTTTAAATTTTTGTTGGGGCGACAGTTTAAAAAATCTAAATTTAATATATAACGATTTTTTAATAAAAATTAAATTACCTTAGGGATAACAGCATTATTATTCAAATAGTTTGTGACCTCGATGTTGGACTAGGAACTAAAAGGCTAACCGTCTTTATAGATTGTTCTGTTCGAACAATTTTATCCTACGTGATCTGAGTTCAGACCGGA
>P1184
TCGCCTGTTTATCAAAACATAGTTTTATGATATAAAATATTTTCTGCCCAGTGTCATAAATGGCCGCAGTACCTTGACTGTGCTAAGGTAGCATAATCAATTGGCTTTTAATTGAAGTCTAGAATGAATGGGATAATGGAATTTAGCTGTCTTGATTTTTTTAATAAAAATTTATTTATAAGGTGAAAATACCTTTTATAATAAAGACGAGAAGACCCTATGAATTTTTAAATTTTTGTTGGGGCGACAGTTTAAAAAATCTAAATTTTATATATAACGATTTTTTAATAAAAATTAAATTACCTTAGGGATAACAGCATTATTATTTAAATAGTTTGTGACCTCGATGTTGGACTAGGAACTAAAAGGCTAACCGTCTTTATAGATTGTTCTGTTCGAACAATTTTATCCTACGTGATCTGAGTTCAGACCGGA
>P1152
TCGCCTGTTTATCAAAACATAGTTTTATGATATAAAATATTTTCTGCCCAGTGTCATAAATGGCCGCAGTACCTTGACTGTGCTAAGGTAGCATAATCAATTGGCTTTTAATTGAAGTCTAGAATGAATGGGATAATGGAATTTAGCTGTCTTGATTTTTTTAATAAAAATTTATTTATAAGGTGAAAATACCTTTTATAATAAAGACGAGAAGACCCTATGAATTTTTAAATTTTTGTTGGGGCGACAGTTTAAAAAATCTAAATTTAATATATAACGATTTTTTAATAAAAATTAAATTACCTTAGGGATAACAGCATTATTATTCAAATAGTTTGTGACCTCGATGTTGGACTAGGAACTAAAAGGCTAACCGTCTTTATAGATTGTTCTGTTCGAACAATTTTATCCTACGTGATCTGAGTTCAGACCGGA
>P1140
TCGCCTGTTTATCAAAACATAGTTTTATGATATAAAATATTTTCTGCCCAGTGTCATAAATGGCCGCAGTACCTTGACTGTGCTAAGGTAGCATAATCAATTGGCTTTTAATTGAAGTCTAGAATGAATGGGATAATGGAATTTAGCTGTCTTGATTTTTTTAATAAAAATTTATTTATAAGGTGAAAATACCTTTTATAATAAAGACGAGAAGACCCTATGAATTTTTAAATTTTTGTTGGGGCGACAGTTTAAAAAATCTAAATTTAATATATAACGATTTTTTAATAAAAATTAAATTACCTTAGGGATAACAGCATTATTATTCAAATAGTTTGTGACCTCGATGTTGGACTAGGAACTAAAAGGCTAACCGTCTTTATAGATTGTTCTGTTCGAACAATTTTATCCTACGTGATCTGAGTTCAGACCGGA
>P1113
TCGCCTGTTTATCAAAACATAGTTTTATGATATAAAATATTTTCTGCCCAGTGTCATAAATGGCCGCAGTACCTTGACTGTGCTAAGGTAGCATAATCAATTGGCTTTTAATTGAAGTCTAGAATGAATGGGATAATGGAATTTAGCTGTCTTGATTTTTTTTAATAAAATTTATTTATAAGGTGAAAATACCTTTTATAATAAAGACGAGAAGACCCTATGAATTTTTAAATTTTTGTTGGGGCGACAGTTTAAAAAATCTAAATTTAATATATAACGATTTTTTAATAAAAATTAAATTACCTTAGGGATAACAGCATTATTATTCAAATAGTTTGTGACCTCGATGTTGGACTAGGAACTAAAAGGCTAACCGTCTTTATAGATTGTTCTGTTCGAACAATTTTATCCTACGTGATCTGAGTTCAGACCGGA
>P1099
TCGCCTGTTTATCAAAACATAGTTTTATGATATAAAATATTTTCTGCCCAGTGTCATAAATGGCCGCAGTACCTTGACTGTGCTAAGGTAGCATAATCAATTGGCTTTTAATTGAAGTCTAGAATGAATGGGATAATGGAATTTAGCTGTCTTGATTTTTTTAATAAAAATTTATTTATAAGGTGAAAATACCTTTTACAATAAAGACGAGAAGACCCTATGAATTTTTAAATTTTTGTTGGGGCGACAGTTTAAAAAATCTAAA-TTTATATATAACGATTTTTTAATAAAAATTAAATTACCTTAGGGATAACAGCATTATTATTTAAATAGTTTGTGACCTCGATGTTGGACTAGGAACTAAAAGGCTAACCGTCTTTATAGATTGTTCTGTTCGAACAATTTTATCCTACGTGATCTGAGTTCAGACCGGA
>P1092
TCGCCTGTTTATCAAAACATAGTTTTATGATATAAAATATTTTCTGCCCAGTGTCATAAATGGCCGCAGTACCTTGACTGTGCTAAGGTAGCATAATCAATTGGCTTTTAATTGAAGTCTAGAATGAACGGGATAATGGAATTTAGCTGTCTTGATTTTTTTAATAAAAATTTATTTATAAGGTGAAAATACCTTCTATAATAAAGACGAGAAGACCCTATGAATTTTTAATTTTTTGTTGGGGCGACAGTTTAAAAAATCTAAATTTTATATATAACGATTTTTTAATAAAAATTAAATTACCTTAGGGATAACAGCATTATTATTTAAATAGTTTGTGACCTCGATGTTGGACTAGGAACTAAAAGGCTAACCGTCTTTATAGATTGTTCTGTTCGAACAATTTTATCCTACGTGATCTGAGTTCAGACCGGA
>P1069
TCGCCTGTTTATCAAAACATAGTTTTATGATATAAAATATATTCTGCCCAATGTAATAAATGGCCGCAGTACCTTGACTGTGCTAAGGTAGCATAATCAATTGGCTTTTAATTAAGGTCTAGAATGAAAGGGATTATGAGGTTTAACTGTCTTATTTATTTTACTTAGAACTTATTTAAAAGGTGAAAATACCTTTTTAAATAAAGACGAGAAGACCCTATGAATTTTTAAATTTTTGTTGGGGCGACAATTTAAAAAATCTAAATTTATGATAAAACGATTTTTTAATAAAAATTAAATTACCTTAGGGATAACAGCATTATTATTTAAATAGTTTGTGACCTCGATGTTGGACTAGGAACTTAAAGGCTAACCGTCTAAAAAGATTGTTCTGTTCGAACAATTAAATCCTACGTGATCTGAGTTCAGACCGGA
>P1055
TCGCCTGTTTATCAAAACATAGTTTTATGATATAAAATATTCTCTGCCCAGTGTCATAAATGGCCGCAGTACCTTGACTGTGCTAAGGTAGCATAATCAATTGGCTTTTAATTGAAGTCTAGAATGAATGGGATAATGGAATTTAGCTGTCTTGATTTTTCTTAATAAAATTTATTTATAAGGTGAAAATACCTTCTATAATAAAGACGAGAAGACCCTATGAATTTTTAAATTTTTGTTGGGGCGACAGTTTAAAAAATCTAAATTTTATATATAACGATTTTTTAATAAAAATTAAATTACCTTAGGGATAACAGCATTATTATTTAAATAGTTTGTGACCTCCATGTTGGACTAGGAACTAAAAGGCTAACCGTCTTTATAGATTGTTCTGTTCGAACAATTTTATCCTACGTGATCTGAGTTCAGACCGGA
>P1003
TCGCCTGTTTATCAAAACATAGTTTTATGATATAAAATATTTTCTGCCCAGTGTCATAAATGGCCGCAGTACCTTGACTGTGCTAAGGTAGCATAATCAATTGGCTTTTAATTGAAGTCTAGAATGAATGGGATAATGGAATTTAGCTGTCTTGATTTTTTTAATAAAAATTTATTTATAAGATGAAAATACCTTTTATAATAAAGACGAGAAGACCCTATGAATTTTTAAATTTTTGTTGGGGCGACAGTTTAAAAAATCTAAATTTAATATATAACGATTTTTTAATAAAAATTAAATTACCTTAGGGATAACAGCATTATTATTCAAATAGTTTGTGACCTCGATGTTGGACTAGGAACTAAAAGGCTAACCGTCTTTATAGATTGTTCTGTTCGAACAATTTTATCCTACGTGATCTGAGTTCAGACCGGA
>Lymnaea sp.
TCGCCTGTTTATCAAAACATAGCTTAAAGATTTTAGGTAAATTCTGCCCAGCGCAGTTAGCGGCCGCAGTACCTTGACTGTGCTAAGGTAGCATAATCAATTGGCTTTTAATTGAAGTCTGGAATGAAAGGTCCAATAAAAATTTTCTGTCTCCTTTAAATTTCATTGAATTTATTTAATAAGTGAAAATACTTATTAGAAAAAAGACGAGAAGACCCTTAGAATTTTGAATTTTTTGTTGGGGCGACATTTAAAC-AAACTTAAGTTACTGGACATTGATTTGC-----ACGGTAAAATTACCTTAGGGATAACAGCATAATGATTTATATAGCTTGTGACCTCGATGTTGGACTAGGAACTAGAAGACTAACCGTCAAAATAGATTGTTCTGTTCGAACATAAAT-TCCTACGTGATCTGAGTTCAGACCGGA
>P2690
TCGCCTGTTTTTCAAAACATAGTTTAAAGATTTTAAATTAATCCTGCCCAGTGTAATAAATGGCCGCAGTACCTTGACTGTGCTAAGGTAGCATAATCAATTGGCTTTTAATTAAAGTCTGGAATGAATGGATAAATGAAGTCTTTCTGTCTTATAAGTATTTATTTGAATTTATTTAATAGGTGAAAATACCTATTAGAAAAAAGACGAGAAGACCCTTAGAATTTTTAAATTTTTGTTGGGGCGACAAATAAACA----TAAATTTATTATTTGACGATTTTATAGGAAAAATTAAATTACCTTAGGGATAACAGCATAATTAATTAATTAGTTTGTGACCTCGATGTTGGACTAAGAACTTTATGACTAGCAGTCAAAAAAGATTGTTCTGTTCGAACAATTTTATCTTACGTGATCTGAGTCCAGACCGGA
>P2689
TCGCCTGTTTATCAAAACATAGTTCTATGATATAGAATAAAACCTGCCCAGTGTAATAAATGGCCGCAGTACCTTGACTGTGCTAAGGTAGCATAATCAATTGGCTTTTAATTAAAGTCTAGAATGAATGGGACTATGAAATATAGCTGTCTTAATTATAATAAATATAACTTATTTATAAGGTGAAAATACCTTATACAATAAAGACGAGAAGACCCTATGAGTTTTTAATTTTTTGTTGGGGCGACATGTGAACA----TAAATTCACTATTTATCGATATAATAAACATATCAAAACTACCTTAGGGATAACAGCATAATTATTAATTAAGTTTGTGACCTCGATGTTGGACTAGGAACTATATAGCTAACCGTTAAAATAGATTGTTCTGTTCGAACAATACAATCCTACGTGATCTGAGTTCAGACCGGA
>P2687
---------------------------------------TTTTCTGCCCAGTGTCATAAATGGCCGCAGTACCTTGACTGTGCTAAGGTAGCATAATCAATTGGCTTTTAATTGAAGTCTAGAATGAATGGGATAATGGAATTTAGCTGTCTTGATTTTTTTAATAAAAATTTATTTACAAGGTGAAAATTCCTTAAATAATAAAGACGAGAAGACCCTATGAATTTTTAAATTTTTGTTGGGGCGACAGTGTAAAAAATCTAAATTTTGTATATAACGATTTCTTAATAAAAATTAAATTACCTTAGGGATAACAGCATTATTATATTAATAGTTTGTGACCTCGATGTTGGACTAGGAACTAAAAGGCTAACCGTCTTTATAGATTGTTCTGT----------------------------------------
>P2671
TCGCCTGTTTTTCAAAACATAGTTTTATGATATAAAATATTTTCTGCCCAGTGTCATAAATGGCCGCAGTACCTTGACTGTGCTAAGGTAGCATAATCAATTGGCTTTTAATTGAAGTCTAGAATGAATGGGATAATGGAATTTAGCTGTCTCGATTTTTTTAATAAAAATTTATTTATAAGGTGAAAATACCTTTTATAATAAAGACGAGAAGACCCTATGAATTTTTAAATTTTTGTTGGGGCGACAGTTTAAAAAATCTAAATTTAATATATAACGATTTTTTAATAAAAATTAAATTACCTTAGGGATAACAGCATTATTATTCAAATAGTTTGTGACCTCGATGTTGGACTAGGAACTAAAAGGCTAACCGTCTTTATAGATTGTTCTGTTCGAACAATCTTATCCTACGTGATCTGAGTTCAGACCGGA
>P2672
TCGCCTGTTTTTCAAAACATAGTTTTATGATATAAAATATTTTCTGCCCAGTGTCATAAATGGCCGCAGTACCTTGACTGTGCTAAGGTAGCATAATCAATTGGCTTTTAATTGAAGTCTAGAATGAATGGGATAATGGAATTTAGCTGTCTCGATTTTTTTAATAAAAATTTATTTATAAGGTGAAAATACCTTTTATAATAAAGACGAGAAGACCCTATGAATTTTTAAATTTTTGTTGGGGCGACAGTTTAAAAAATCTAAATTTAATATATAACGATTTTTTAATAAAAATTAAATTACCTTAGGGATAACAGCATTATTATTCAAATAGTTTGTGACCTCGATGTTGGACTAGGAACTAAAAGGCTAACCGTCTTTATAGATTGTTCTGTTCGAACAATCTTATCCTACGTGATCTGAGTTCAGACCGGG
>P2200
TCGCCTGTTTATCAAAACATAGTTTTATGATATAAAATATTTTCTGCCCAGTGTCATAAATGGCCGCAGTACCTTGACTGTGCTAAGGTAGCATAATCAATTGGCTTTTAATTGAAGTCTAGAATGAATGGGATAATGGAATTTAGCTGTCTTGATTTTTTTAATGAAAATTTATTTACAAGGTGAAAATACCTTTTATAATAAAGACGAGAAGACCCTATGAATTTTTAAATTTTTGTTGGGGCGACAGTTTAAAAAATCTAAATTTAATATATAACGATTTTTTAATAGAAATTAAATTACCTTAGGGATAACAGCATTATTATTTAAATAGTTTGTGACCTCGATGTTGGACTAGGAACTAAAAGGCTAACCGTCTTTATAGATTGTTCTGTTCGAACAATTATATCCTACGTGATCTGAGTTCAGACCGGA
>P2203
TCGCCTGTTTATCAAAACATAGTTTTATGATATAAAATAATACCTGCCCAGTGTAATAAATGGCCGCAGTACCTTGACTGTGCTAAGGTAGCATAATCAATTGGCTTTTAATTGAAGTCTGGAATGAAAGGATAAATGAATAATTACTGTCTTATTTTTATTAATTAAAATTTATTTATAAGGTGAAAATACCTTTTAGAATAAAGACGAGAAGACCCTATGAATTATTAAATTTTTGTTGGGGCGACATTTTAACAAAACTAAGTTTATGATATAACGTTATATAAATTAAATTTAAATTACCTTAGGGATAACAGCATAATTTTTTTATAAGTTTGTGACCTCGATGTTGGACTAGGAGCTATATGGCTAACCGTTAAAATAGATTGTTCTGTTCGAACAATAATATCCTACGTGATCTGAGTTCAGACCGGA
>P2211A
TCGCCTGTTTTTCAAAACATAGTTTTATGATATAAAATAATACCTGCCCAGTGTTATAAACGGCCGCAGTACCTTGACTGTGCTAAGGTAGCATAATCAATTGGCTTTTAATTGAAGTCTGGAATGAAAGGATAAATGAAAAATTACTGTCTTATTTGTATTAATTAAAATTTATTTATAAGGTGAAAATACCTTTTAGAATAAAGACGAGAAGACCCTATGAATTTATTAATTTTTGTTGGGGCGACATTTTAACAAACTTAAATTTTTAGTATAACGTTATATAAATTAAATTTAAATTACCTTAGGGATAACAGCATAATTTTTTTATAAGTTTGTGACCTCGATGTTGGACTAGGAACTATATGGCTAACCGTTAAAATAGATTGTTCTGTTCGAACAATAATATCCTACGTGATCTGAGTTCAGACCGGA
>P2211B
-CGCCTGTTTTTTAAAACATAGTTTTATGATATAAAATTTTACCTGCCCAGTGTAATAAATGGCCGCAGTACCTTGACTGTGCTAAGGTAGCATAATCAATTGGCTTTTAATTAAAGTCTGGAATGAAAGGGATAATGGAAAATACCTGTCTTAAATATAATCTATAAAATTTATTTATTAGGTGCAAATACCTAACAGAATAAAGACGAGAAGACCCTATGAG--TTTTAATTTTTGTTGGGGCGACAAATTAACAAACCTAA-TTTAAAATCAAGCGTATTGTAAAATAAACTTAAACTACCTTAGGGATAACAGCATAATTTATTAGTAAGTTTGTGACCTCGATGTTGGACTAGGAACTATATGGCTAACCGTTAAAATAGATTGTTCTGTTCGAACAATATTATCCTACGTGATCTGAGTTCAGACCGGA
>P2665
TCGCCTGTTTTTCAAAACATAGTTTTATGATATAAAATATTTTCTGCCCAGTGTCATAAATGGCCGCAGTACCTTGACTGTGCTAAGGTAGCATAATCAATTGGCTTTTAATTGAAGTCTAGAATGAATGGGATAATGGAATTTAGCTGTCTTGATTTTTTTAATAAAAATTTATTTATAAGGTCAAAATACCTTTTATAATAAAGACGAGAAGACCCTATGAATTTTTAAATCTTTGTTGGAGCGACAGTTTAAAAAATCTAAATTTAATATATAACGATTTTTTAATAAAAATTAAATTACCTTAGGGATAACAGCATTATTATTCAAATAGTTTGTGACCTCGATGTTGGACTAGGAACTAAAAGGCTAACCGTCTTTATAGATTGTTCTGTTCGAACAATTTTATCCTACGTGATCTGAGTTCAGACCGGA
>P2666
TCGCCTGTTTTTCAAAACATAGTTTTATGATATAAAATATTTTCTGCCCAGTGTCATAAATGGCCGCAGTACCTTGACTGTGCTAAGGTAGCATAATCAATTGGCTTTTAATTGAAGTCTAGAATGAATGGGATAATGGAATTTAGCTGTCTTGATTTTTTTAATAAAAATTTATTTATAAGGTGAAAATCCCTTTTATAATAAAGACGAGAAGACCCTATGAATTTTTAAATTTTCGCTGGGGCGACAGTTTAAAAAATCTAAATTTAATATATAACGATTTTTTAATAAAAATTAAATTACCTTAGGGATAACAGCATTATTATTCAAATAGTTTGTGACCTCGATGTTGGACTAGGAACTAAAAGGCTAACCGTCTTTATAGATTGTTCTGTTCGAACAATTTTATCCTACGTGATCTGAGTTCAGACCGGA
>P2667
TCGCCTGTTTATCAAAACATAGTTTTATGATATAAAATATTTTCTGCCCAGTGTCATAAATGGCCGCAGTACCTTGACTGTGCTAAGGTAGCATAATCAATTGGCTTTTAATTGAAGTCTAGAATGAATGGGATAATGAAATTTAGCTGTCTTGATTTTTTTAATAAAAATTTATTTATAAGGTGAAAATACCTTTTATAATAAAGACGAGAAGACCCTATGAATTTTTAAATTTTTGTTGGGGCGACAGTTT-AAAAATCTAAATTTAATATATAACGATTTTTTAATAAAAATTAAATTACCTTAGGGATAACAGCATTATTATTCAAATAGTTTGTGACCTCGATGTTGGACTAGGAACTAAAAGGCTAACCGTCTTTATAGATTGTTCTGTTCGAACAATTTTATCCTACGTGATCTGAGTTCAGACCGGA
>P2669B
TCGCCTGTTTTTCAAAACATAGTTTTATAATATAAAATAATACCTGCCCAGTGTTATAAATGGCCGCAGTACCTTGACTGTGCTAAGGTAGCATAATCAATTGGCTTTTAATTGAAGTCTGGAATGAAAGGATAAATGAAAAATAACTGTCTTATTTTTATTAATTAAAATTTATTTATAAGGTGAAAATACCTTTTAGAATAAAGACGAGAAGACCCTATGAATTATTAAATTTTTGTTGGGGCGACATTTTAACAAACTTAAGTTTTTAATCTAACGTTATATAAATTAAATTTAAATTACCTTAGGGATAACAGCATAATTTTTTTATAAGTTTGTGACCTCGATGTTGGACTAGGAACTATATGGCTAACCGTTAAAATAGATTGTTCTGTTCGAACAATAATATCCTACGTGATCTGAGTCCAGACCGGA
>P2670
TCGCCTGTTTTTCAAAACATAGTTTTATGATATAAAATATTTTCTGCCCAGTGTCATAAATGGCCGCAGTACCTTGACTGTGCTAAGGTAGCATAATCAATTGGCTTTTAATTGAAGTCTAGAATGAATGGGATAATGGAATTTAGCTGTCTCGTTTTTTTTAATAAAAATTTATTTATAAGGTGAAAATACCTTTTATAATAAAGACGAGAAGACCCTATGAATTTTTTACTTTTTGTTGGGGCGACAGTTTAAAAAATCTAAATTTAATATATAACGATTTTTTAATAAAAATTAAATTACCTTAGGGATAACAGCATTATTATTCAAATAGTTTGTGACCTCGATGTTGGACTAGGAACTAAAAGGCTAACCGTCTTTATAGATTGTTCTGTTCGAACAATTTTATCCTACGTGATCTGATTCCAGACCGGA
>P2675A
TCGCCTGTTTTTCAAAACATAGTTTTATGATATAAAATAATACCTGCTCAGTGTTATAAATGGCCGCAGTACCTTGACTGTGCTAAGGTAGCATAATCAATTGGCTTTTAATTGAAGTCTGGAATGAAAGGATAAATGAAAAATTACTGTCTTATTGTTGTTAATTAAAATTTATTTATAAGGTGAAAATACCTTTTTGAATAAAGACGAGAAGACCCTATGAATTATTAAATTTTTGTTGGGGCGACATTTTAACAAACTTAAATTTTAAATATAACGTTATATAAATTAAATTTAAATTACCTTAGGGATAACAGCATAATTTTTTTATAAGTTTGTGACCTCGATGTTGGACTAGGAACTATATGGCTAACCGTTAAAATAGATTGTTCTGTTCGAACAATAATATCCTAC---------------------
>P2675B
TCGCCTGTTTTTCAAAACATAGTTTTATGATATAAAATAATACCTGCTCAGTGTTATAAATGGCCGCAGTACCTTGACTGTGCTAAGGTAGCATAATCAATTGGCTTTTAATTGAAGTCTGGAATGAAAGGATAAATGAAAAATTACTGTCTTATTGTTATTAATTAAAATTTATTTATAAGGTGAAAATACCTTTTGGAATAAAGACGAGAAGACCCTATGAATTATTAAATTTTTGTTGGGGCGACATTTTAACAAACTTAAATTTTAAATATAACGTTATATAAATTAAATTTAAATTACCTTAGGGATAACAGCATAATTTTTTTATAAGTTTGTGACCTCGATGTTGGACTAGGAACTATATGGCTAACCGTTAAAATAGATTGCTTTGC----------------------------------------
>P2676
TCGCCTGTTTATCAAAACATAGTTTTATGATATAAAATATTTTCTGCCCAGTGTCATAAATGGCCGCAGTACCTTGACTGTGCTAAGGTAGCATAATCAATTGGCTTTTAATTGAAGTCTAGAATGAATGGGATAATGGAATTTAGCTGTCTGGATTTTTTTAATAAAAATTTATTTATAAGGTGAAAATACCTTTTATAATAAAGACGAGAAGACCCTATGAATTTTTAAATTTTTGTTGGGGCGACAGTTTAAAAAATCTAAATTTAATATATAACGATTTTTTAATAAAAATTAAATTACCTTAGGGATAACAGCATTATTATTCAAATAGTTTGTGACCTCGATGTTGGACTAGGAACTAAAAGGCTAACCGTCTTTATAGATTGTTCTGTTCGAACAATTTTATCCTACGTGATCTGAGTTCAGACCGGA
>P2677
TCGCCTGTTTATCAAAACATAGTTTTATGATATAAAATATTTTCTGCCCAGTGTCATAAATGGCCGCAGTACCTTGACTGTGCTAAGGTAGCATAATCAATTGGCTTTTAATTGAAGTCTAGAATGAATGGGATAATGGAATTTAGCTGTCTGGATTTTTTTAATAAAAATTTATTTATAAGGTGAAAATACCTTTTATAATAAAGACGAGAAGACCCTATGAATTTTTAAATTTTTGTTGGGGCGACAGTTTAAAAAATCTAAATTTAATATATAACGATTTTTTAATAAAAATTAAATTACCTTAGGGATAACAGCATTATTATTCAAATAGTTTGTGACCTCGATGTTGGACTAGGAACTAAAAGGCTAACCGTCTTTATAGATTGTTCTGTTCGAACAATTTTATCCTACGTGATCTGAGTTCAGACCGGA
>P2678
TCGCCTGTTTATCAAAACATAGTTTTATGATATAAAATATTTTCTGCCCAGTGTCATAAATGGCCGCAGTACCTTGACTGTGCTAAGGTAGCATAATCAATTGGCTTTTAATTGAAGTCTAGAATGAACGGGATAATGGAATTTAGCTGTCTTGATTTTTTTAATAAAAATTTATTTATAAGGTGAAAACGCCTGATCTAAAAAAGAGGAGAAGCTCATAGGAA-GTTTAATTATCACAGGGGGAGCCAGAGCAAAAAATATAGACATACGATATCATGATTTTTTAATAAAAATTAAATTACCTTAGGGATAACAGCATTATTATTCAAATAGTTTGTGACCTCGATGTTGGACTAGGAACTAAAAGGCTAACCGTCTTTATAGATTGTTCTGTTCGAACAATTTTATCCTACGTGATCTGAGTTCAGACCGGA
>P2679
TCGCCTGTTTTTCAAAACATAGTTTTATGATATAAAATATTTTCTGCCCAGTGTCATAAATGGCCGCAGTACCTTGACTGTGCTAAGGTAGCATAATCAATTGGCTTTTAATTGAAGTCTAGAATGAACGGGATAATGGAATTTAGCTGTCTTGATTTTTTTAATAAAAATTTATTTATAAGGTGAAAATCCCTTTTATGATATTTACAAGAAGACCCTATGAATTTTTAATATATCACAGGGGCGACAGTTTAAAAAATCTAAATTTAATATATAACGATTTTTTAATAAAAATTAAATTACCTTAGGGATAACAGCATTATTATTCAAATAGTTTGTGACCTCGATGTTGGACTAGGAACTAAAAGGCTAACCGTCTTTATAGATTGTTCTGTTCGAACAATTTTATCCTACGTGATCTGAGTTCAGACCGGA
>P2680
TCGCCTGTTTATCAAAACATAGTTTTATGATATAAAATATTTTCTGCCCAGTGTCATAAATGGCCGCAGTACCTTGACTGTGCTAAGGTAGCATAATCAATTGGCTTTTAATTGAAGTCTAGAATGAATGGGATAATGGAATTTAGCTGTCTTGATTTTTTTAATAAAAATTTATTTATAAGGTGAAACTCCCTTTTATAATAAAGACGAGAAGACCCTATGAATTTTTAAATTTTTGTCGGGGCGACAGTTTAAAAAATCTAAATTTAATATATAACGATTTTTTAATAAAAATTAAATTACCTTAGGGATAACAGCATTATTATTCAAATAGTTTGTGACCTCGATGTTGGACTAGGAACTAAAAGGCTAACCGTCTTTATAGATTGTTCTGTTCGAACAATTTTATTCTACGTGATCTGAGTTCAGACCGGA
>P2684
TCGCCTGTTTATCAAAACATAGTTTTATGATATAAAATATTTTCTGCCCAGTGTCATAAATGGCCGCAGTACCTTGACTGTGCTAAGGTAGCATAATCAATTGGCTTTTAATTGAAGTCTAGAATGAATGGGATAATGGAATTTAGCTGTCTTGATTTTTTTAATAAAAATTTATTTACAAGGTGAAAATACCTTAAATAATAAAGACGAGAAGACCCTATGAATTTTTAAATTTTTGTTGGGGCGACAGTTTAAAAAATCTAAATTTTGTATATAACGATTTTTTAATAAAAATTAAATTACCTTAGGGATAACAGCATTATTATATTAATAGTTTGTGACCTCGATGTTGGACTAGGAACTAAAAGGCTAACCGTCTTTATAGATTGTTCTGTTCGAACAATATTATCCTACGTGATCTGAGTTCAGACCGGA
>P2685
TCGCCTGTTTATCAAAACATAGTTTTATGATATAAAATATTTTCTGCCCAGTGTCATAAATGGCCGCAGTACCTTGACTGTGCTAAGGTAGCATAATCAATTGGCTTTTAATTGAAGTCTAGAATGAATGGGATAATGGAATTTAGCTGTCTTGATTTTTTTAATAAAAATTTATTTACAAGGTGAAAATACCTTAAATAATAAAGACGAGAAGACCCTATGAATTTTTAAATTTTTGTTGGGGCGACAGTTTAAAAAATCTAAATTTTGTATATAACGATTTTTTAATAAAAATTAAATTACCTTAGGGATAACAGCATTATTATATTAATAGTTTGTGACCTCGATGTTGGACTAGGAACTAAAAGGCTAACCGTCTTTATAGATTGTTCTGTTCGAACAATATTATCCTACGTGATCTGAGTTCAGACCGGA
>P2686
TCGCCTGTTTATCAAAACATAGTTTTATGATATAAAATATTTTCTGCCCAGTGTCATAAATGGCCGCAGTACCTTGACTGTGCTAAGGTAGCATAATCAATTGGCTTTTAATTGAAGTCTAGAATGAATGGGATAATGGAATTTAGCTGTCTTGATTTTTTTAATAAAAATTTATTTACAAGGTGAAAATACCTTAAATAATAAAGACGAGAAGACCCTATGAATTTTTAAATTTTTGTTGGGGCGACAGTTTAAAAAATCTAAATTTTGTATATAACGATTTTTTAATAAAAATTAAATTACCTTAGGGATAACAGCATTATTATATTAATAGTTTGTGACCTCGATGTTGGACTAGGAACTAAAAGGCTAACCGTCTTTATAGATTGTTCTGTTCGAACAATATTATCCTACGTGATCTGAGTTCAGACCGGA
>P2683
TCGCCTGTTTTTCAAAACATAGTTTTATGATATAAAATATTTTCTGCCCAGTGTCATAAATGGCCGCAGTACCTTGACTGTGCTAAGGTAGCATAATCAATTGGCTTTTAATTGAAGTCTAGAATGAATGGGATAATGGAATTTAGCTGTCTTGATTTTTTTAATAAAAATTTATTTATAAGGTGAAAATACCTTCTATAATAAAGACGAGAAGACCCTATGAATTTTTAAATTTTTGTTGGGGCGACAGTTTAAAAAATCTAAATTTTATATATAACGATTTTTTAATAAAAATTAAATTACCTTAGGGATAACAGCATTATTATTTAAATAGTTTGTGACCTCGATGTTGGACTAGGAACTAAAAGGCTAACCGTCTTTATAGATTGTTCTGTTCGAACAATTTTATCCTACGTGATCTGAGTTCAGACCGGG
>P2682
TCGCCTGTTTATCAAAACATAGTTTTATGATATAAAATATATTCTGCCCAATGTAATAAATGGCCGCAGTACCTTGACTGTGCTAAGGTAGCATAATCAATTGGCTTTTAATTAAGGTCTAGAATGAAAGGGATTATGAGGTTTAACTGTCTTATTTATTTTACTTAGAACTTATTTAAAAGGTGAAAATACCTTTTTAAATAAAGACGAGAAGACCCTATGAATTTTTAAATTTTTGTTGGGGCGACAATTTAAAAAATCTAAATTTATGATAAAACGATTTTTTAATAAAAATTAAATTACCTTAGGGATAACAGCATTATTATTTAAATAGTTTGTGACCTCGATGTTGGACTAGGAACTTAAAGGCTAACCGTCTAAAAAGATTGTTCTGTTCGAACAATTAAATCCTACGTGATCTGAGTTCAGACCGGA
