# Supplementary material for: Phylogeography of freshwater planorbid snails reveals diversification patterns in Eurasian continental islands
Source: BMC Evol Biol. 2018 Nov 6;18:164. doi: 10.1186/s12862-018-1273-3 (PMC6219199; doi:10.1186/s12862-018-1273-3)
Supplement: Supplementary file 6 — Detailed information of divergence time estimation, ancestral state reconstruction, and lineage diversity estimation. See also Table 4. (XLSX 56 kb) [file 12862_2018_1273_MOESM6_ESM.xlsx]

## Sheet: Sheet1
Additional file 6. Detailed information of divergence time estimation, ancestral state reconstruction, and lineage diversity estimation. See also Table 4.
Node No.	Divergence Time	BPP	Estimated Regional State at each node				Lineage Diversity
	Mean (95 % CI; Lower, Upper)		I	II	III	IV
	0.0382 (0, 0.1227)	1	1	0	0	0	47.1491
	0.0486 (0, 0.158)	0.4963	0	1	0	0	28.5288
	0.0569 (0.0002, 0.1583)	0.0569	0	0	0	1	125.313
	0.0738 (0.0016, 0.184)	0.4614	0	0	0	1	124.313
	0.0788 (0.0017, 0.1998)	0.993	0	0	0	1	123.313
	0.0956 (0.0113, 0.2122)	0.9471	0	0	0	1	122.313
20	0.0977 (0.0018, 0.2723)	1	0.0008	0.0001	0	0.9991	121.245
	0.0977 (0.0018, 0.2723)	1	0.0002	0	0	0.9998	120.3
	0.1006 (0.0012, 0.2497)	0.4619	0	0	0	1	119.314
	0.1176 (0.0034, 0.2899)	0.9992	0	0	0	1	118.314
	0.1293 (0.0062, 0.3225)	0.8145	0	0.9999	0	0.0001	27.5379
	0.1342 (0.0034, 0.3205)	0.7281	0	1	0	0	26.5288
	0.1366 (0.015, 0.3032)	1	0.9999	0	0	0.0001	46.1554
	0.1376 (0.0053, 0.3677)	1	0.9999	0	0	0.0001	45.1556
	0.1409 (0.0247, 0.288)	0.9754	0	0	0	1	117.314
	0.1418 (0.0087, 0.3505)	1	0.0001	0	0	0.9999	116.307
	0.1419 (0.0319, 0.281)	0.3688	0	0	0	1	115.314
	0.1474 (0.0081, 0.3488)	1	0.001	0	0	0.999	114.246
	0.1487 (0.0099, 0.3517)	0.9471	0	0.0001	0	0.9999	113.306
	0.1635 (0.0136, 0.388)	1	0	0.9997	0	0.0003	25.5553
	0.1642 (0.0172, 0.3609)	0.9998	0	0.9999	0	0.0001	24.538
	0.1663 (0.036, 0.3377)	1	0	0	0	1	112.315
	0.1687 (0.0072, 0.4061)	0.6288	1	0	0	0	44.1472
	0.1715 (0.0132, 0.4187)	0.1715	0.0011	0.0002	0	0.9987	111.225
	0.1736 (0.0201, 0.3942)	0.8957	0.0006	0	0	0.9994	110.277
	0.1828 (0.0237, 0.3937)	0.9436	0	0.9992	0	0.0008	23.5991
	0.1892 (0.0563, 0.3459)	0.9156	0	0	0	1	109.316
	0.1892 (0.0087, 0.4486)	0.3901	0	0.9993	0	0.0007	22.5911
	0.1924 (0.0204, 0.424)	0.7856	0.0001	0	0	0.9999	108.309
	0.1929 (0.0172, 0.4196)	0.4717	0	0	0	1	107.315
	0.204 (0.0543, 0.3945)	0.251	0	0	0	1	106.315
	0.2115 (0.0439, 0.425)	0.8878	0	0	0	1	105.315
	0.2238 (0.0273, 0.4957)	0.808	0.0002	0.0001	0	0.9997	104.295
	0.2241 (0.0527, 0.4516)	0.9808	0.0001	0.0001	0	0.9998	103.302
	0.2279 (0.034, 0.4913)	1	0.9997	0	0	0.0003	43.1635
	0.228 (0.0326, 0.4969)	0.4388	0.0002	0.0002	0	0.9996	102.288
	0.2289 (0.0394, 0.4894)	0.6869	0	0.9993	0	0.0007	21.5872
	0.2502 (0.0464, 0.5588)	0.0227	0	0	0	1	101.315
	0.2576 (0.0593, 0.4975)	0.4005	0.9998	0	0	0.0002	42.1572
	0.267 (0.0525, 0.5356)	0.1267	0	0	0	1	100.315
	0.2697 (0.0438, 0.5685)	0.3604	0	0	0	1	99.3149
	0.272 (0.0995, 0.463)	0.9941	0.0001	0	0	0.9999	98.3094
	0.2786 (0.0429, 0.5727)	0.3774	0	0.9338	0	0.0662	25.7375
	0.2811 (0.0925, 0.5052)	0.9946	0	0	0	1	97.2488
	0.2978 (0.1024, 0.5458)	1	0.0006	0.0291	0	0.9703	94.0428
	0.3119 (0.0393, 0.6549)	0.6411	0	0	0	1	95.2785
	0.3144 (0.0957, 0.6012)	0.8641	0	0.0001	0	0.9999	94.2712
	0.3157 (0.0891, 0.5953)	1	0	0	0	1	93.2786
	0.3172 (0.0831, 0.6286)	0.9088	0.0071	0	0	0.9929	91.9296
	0.3172 (0.0564, 0.6284)	0.9979	0	0.0003	0	0.9997	91.2648
18	0.3185 (0.0443, 0.7105)	1	0.0113	0.0004	0	0.9883	89.7255
	0.3265 (0.079, 0.6171)	0.9849	0	0.0001	0	0.9999	89.2909
	0.3268 (0.0984, 0.5652)	0.0473	0.0039	0	0	0.9961	88.1216
	0.3299 (0.0928, 0.6039)	0.9967	0	0.9997	0.0001	0.0002	19.579
	0.3324 (0.088, 0.6509)	1	0.999	0	0	0.001	41.1706
	0.3328 (0.0446, 0.7471)	1	0.9988	0	0	0.0012	40.1824
	0.3336 (0.0867, 0.6266)	0.9818	0	0.9998	0	0.0002	18.5813
	0.3347 (0.0733, 0.6609)	0.9319	0.0001	0.0002	0	0.9997	87.2809
	0.3364 (0.1128, 0.6152)	0.2236	0	0	0	1	86.2994
	0.3382 (0.08, 0.6709)	0.9726	0.0001	0	0	0.9999	85.295
	0.3432 (0.1125, 0.6271)	0.9933	1	0	0	0	39.1244
	0.3447 (0.0852, 0.6751)	0.8643	0	0.0003	0	0.9997	84.2801
	0.3468 (0.0592, 0.7555)	0.9638	0.9986	0	0	0.0014	38.1904
	0.3474 (0.0708, 0.6979)	1	0.0002	0.9907	0.0002	0.0089	18.1705
	0.3476 (0.145, 0.5751)	0.0392	0.0024	0	0	0.9976	83.1835
	0.3507 (0.1209, 0.6159)	0.2445	0.0004	0	0	0.9996	82.2746
	0.3622 (0.0797, 0.7058)	0.9994	0.0001	0.061	0	0.9389	77.4549
	0.3641 (0.0927, 0.6977)	0.2821	0	0	0	1	80.3534
	0.3665 (0.0893, 0.6807)	0.5888	0.0154	0	0	0.9846	78.7334
	0.3707 (0.0602, 0.8094)	1	0.0001	0.99	0.0001	0.0098	17.1415
	0.3716 (0.1, 0.7104)	0.9167	0.0002	0.0005	0	0.9993	78.3207
	0.3731 (0.0832, 0.6796)	0.2128	0	0	0	1	77.3597
	0.3736 (0.054, 0.7797)	1	0.0005	0.0002	0	0.9994	76.3368
	0.3746 (0.0631, 0.7994)	0.9977	0.0004	0	0	0.9996	75.3458
	0.3755 (0.0988, 0.7049)	0.6434	0	0.0001	0	0.9999	74.355
	0.3874 (0.1159, 0.7293)	1	0	0.9761	0	0.0239	16.9533
	0.4001 (0.1497, 0.6714)	0.07655	0	0	0	1	73.3369
	0.4026 (0.1456, 0.6955)	0.9124	0	0	0	1	72.3369
	0.4055 (0.1158, 0.7946)	0.973	0.0002	0.9827	0	0.0171	15.5579
	0.4138 (0.162, 0.6819)	0.2019	0	0	0	1	71.3198
	0.4154 (0.1546, 0.715)	0.9362	0	0	0	1	70.3198
	0.4161 (0.0817, 0.7723)	0.4352	0.9998	0	0	0.0002	37.1127
	0.4174 (0.1384, 0.7615)	0.9998	0	0.995	0	0.005	13.8543
	0.4176 (0.0848, 0.8165)	1	0.0006	0.0003	0	0.9992	69.2863
	0.4252 (0.0761, 0.88)	0.9587	0.0001	0.0003	0	0.9996	68.2963
11	0.4308 (0.0971, 0.8286)	0.9999	0.0471	0.0014	0	0.9515	65.8616
	0.4329 (0.0973, 0.8237)	0.9993	0.0002	0.0003	0	0.9995	66.3431
	0.4375 (0.1349, 0.8003)	0.491	0	0.9998	0	0.0002	12.5793
	0.4463 (0.1036, 0.8677)	0.9621	0.9969	0	0	0.0031	36.1551
	0.4525 (0.1435, 0.817)	0.984	0.0004	0.0001	0	0.9995	65.345
	0.4539 (0.092, 0.9035)	0.9875	0.9985	0	0	0.0015	35.1077
	0.4619 (0.0974, 0.8667)	0.1708	0.0005	0.0515	0	0.948	61.7252
	0.4639 (0.1426, 0.82)	0.6302	0.0003	0.0003	0	0.9994	63.3893
	0.4654 (0.1704, 0.7907)	0.3716	0.0015	0.0002	0	0.9983	62.3638
	0.4745 (0.1954, 0.7767)	0.9974	0.0083	0.0034	0	0.9883	61.0413
	0.4778 (0.2169, 0.7776)	0.5762	0	0	0	1	60.4265
	0.4879 (0.1694, 0.8606)	0.4577	0	0	0	1	59.4265
8	0.4997 (0.195, 0.8569)	0.9891	0.0186	0.0001	0	0.9813	58.0051
	0.512 (0.1967, 0.8665)	0.3912	0.0431	0	0	0.9569	56.5186
	0.5138 (0.1213, 0.9752)	0.8991	0.9911	0	0	0.0089	34.2079
	0.5162 (0.1327, 0.9786)	0.9986	0.9978	0	0	0.0022	33.0549
	0.5249 (0.1965, 0.8918)	0.9967	0	0.9994	0.0001	0.0005	11.5353
	0.5281 (0.1343, 1.0214)	0.209	0.0266	0	0	0.9734	55.8774
	0.5285 (0.1466, 0.9349)	0.848	0	0.0002	0	0.9998	55.4947
	0.5604 (0.2653, 0.9032)	0.2586	0	0	0	1	54.5035
	0.5722 (0.2151, 0.9417)	0.5591	0	1	0	0	10.5133
	0.5724 (0.2653, 0.9354)	0.2407	0.0507	0	0	0.9493	52.5082
	0.5729 (0.2418, 0.9504)	0.4959	0.0004	0.0004	0	0.9993	52.5355
	0.573 (0.2513, 0.938)	1	0	0.0001	0	0.9999	51.5509
	0.573 (0.229, 0.9667)	0.9235	0	0	0	1	50.555
	0.5763 (0.2345, 0.9985)	0.9228	0.9996	0	0	0.0004	31.9313
	0.5787 (0.1807, 1.073)	1	0.0002	0.0006	0	0.9992	49.5284
	0.5798 (0.1714, 1.0294)	0.9909	0	0.9993	0.0001	0.0007	9.54093
17	0.59 (0.097, 1.2837)	1	0.0048	0.3156	0	0.6796	36.2714
	0.5944 (0.2753, 0.9544)	0.5523	0.0007	0.0121	0	0.9873	47.4131
	0.606 (0.1716, 1.1106)	0.9808	0.0008	0.0883	0	0.9108	43.6154
	0.6081 (0.2957, 0.9895)	0.8445	0.0009	0.001	0	0.9981	45.9294
	0.6159 (0.3036, 0.9804)	0.9626	0	0.9999	0	0.0001	8.09979
	0.6241 (0.2235, 1.1367)	0.2517	0.0059	0	0	0.9941	44.9076
	0.6332 (0.2509, 1.0777)	0.8321	0.001	0.0004	0	0.9986	43.9597
	0.6381 (0.2291, 1.1444)	0.8436	0.0013	0.0003	0	0.9984	42.9628
6	0.6387 (0.2002, 1.1346)	1	0.8907	0	0	0.1093	32.3139
	0.6394 (0.1924, 1.1672)	0.9991	0.986	0	0	0.014	30.2112
12	0.647 (0.2637, 1.1202)	0.9999	0.0003	0.9306	0	0.0691	9.63363
	0.6732 (0.256, 1.1414)	0.8843	0.0004	0.0109	0	0.9887	41.4242
	0.6736 (0.378, 1.1413)	0.0319	0	0.0116	0	0.9884	40.4276
	0.6772 (0.363, 1.0632)	0.9937	0	0	0	1	39.8182
	0.6802 (0.3315, 1.111)	0.8442	0.0004	0.0003	0	0.9992	38.8021
	0.6899 (0.2369, 1.2411)	1	0.0031	0.0064	0	0.9905	37.6079
	0.6926 (0.1859, 1.3379)	1	0.9797	0	0	0.0203	29.2254
	0.6998 (0.4568, 1.4159)	0.3194	0.5372	0	0	0.4628	32.5992
	0.7206 (0.192, 1.2856)	0.2773	0.0013	0.0797	0	0.9189	34.0717
	0.7707 (0.4476, 1.1669)	0.2396	0	1	0	0	6.0558
	0.776 (0.3072, 1.3046)	0.6363	0.0031	0.0003	0	0.9967	35.4031
13	0.786 (0.2929, 1.3674)	1	0.0192	0.0013	0	0.9795	34.2989
	0.7935 (0.353, 1.3049)	0.481	0.0015	0.0013	0	0.9971	33.4068
	0.7979 (0.3654, 1.3058)	0.7401	0.001	0.0764	0	0.9226	30.4978
	0.802 (0.2528, 1.4834)	1	0.9634	0.0001	0	0.0366	27.7035
	0.8092 (0.4691, 1.2291)	0.5946	0.0002	0.0014	0	0.9984	31.4591
	0.8228 (0.4317, 1.2766)	0.8	0.0002	0	0	0.9998	30.4952
	0.8294 (0.1826, 1.6917)	1	0.9916	0.0001	0.0001	0.0082	26.5567
	0.8534 (0.4246, 1.3263)	0.999	0.0001	0.0002	0	0.9997	29.4829
	0.8646 (0.5056, 1.272)	0.5581	0	0.9998	0	0.0002	4.9798
	0.8679 (0.3612, 1.4497)	0.9187	0.9963	0.0001	0	0.0036	25.5447
	0.8837 (0.4568, 1.4159)	0.3815	0.91	0	0	0.09	25.0519
	0.9034 (0.2796, 1.6577)	0.9976	0.0583	0.2504	0.0001	0.6913	22.4573
	0.9057 (0.5026, 1.3862)	0.533	0	0	0	1	27.7028
	0.9068 (0.4635, 1.4252)	0.4607	0.0052	0.039	0	0.9558	25.8752
	0.9269 (0.3261, 1.659)	1	0.9866	0	0.0001	0.0133	23.6121
	0.956 (0.5517, 1.4512)	1	0.0003	0.0022	0	0.9975	25.6892
	0.9921 (0.6093, 1.4738)	0.9919	0	0.9985	0	0.0015	3.71777
	1.0067 (0.4015, 1.6921)	0.9109	0.0252	0.0027	0	0.9721	24.675
	1.0131 (0.5464, 1.5733)	0.2986	0.0003	0.0068	0	0.9929	23.633
	1.015 (0.4205, 1.6955)	0.788	0.0029	0.8	0.0001	0.1969	7.00992
	1.0383 (0.6232, 1.5033)	0.31	0	0	0	1	22.5728
	1.0591 (0.5449, 1.6522)	0.3406	0	0.9769	0	0.0231	2.37535
9	1.0596 (0.4354, 1.8077)	1	0.6868	0.001	0	0.3121	22.6404
	1.1092 (0.6016, 1.7058)	0.8215	0.0034	0.0091	0	0.9875	21.0794
	1.1201 (0.5744, 1.7209)	0.1254	0.0007	0.0066	0	0.9926	20.136
10	1.1335 (0.5613, 1.7902)	1	0.016	0.0447	0	0.9393	18.5931
	1.183 (0.7378, 1.7155)	0.6405	0	0.0001	0	0.9999	18.3167
	1.1856 (0.3802, 2.1296)	1	0.9863	0.0002	0.0001	0.0134	21.7968
7	1.2091 (0.3975, 2.231)	0.9886	0.0448	0.0068	0	0.9485	17.4519
5	1.2513 (0.6227. 2.0033)	0.9886	0.8692	0.0003	0.0002	0.1303	20.4431
	1.2886 (0.7839, 1.8671)	0.5465	0.0003	0.0008	0	0.9988	16.2156
	1.3175 (0.7411, 1.9969)	0.618	0.0475	0.0109	0	0.9416	15.405
3	1.3225 (0.6926, 2.0559)	1	0.9698	0	0	0.0302	19.7781
	1.3254 (0.8174, 1.9491)	0.9536	0.0003	0.9074	0	0.0923	2.23164
	1.3698 (0.8103, 1.9818)	0.2018	0.0005	0.0018	0	0.9977	14.1445
2	1.4702 (0.889, 2.1508)	0.9829	0.0011	0.0011	0	0.9977	13.1604
	1.519 (0.8745, 2.2748)	0.9632	0.0632	0.0548	0	0.882	12.1376
19	1.534 (0.6898, 2.603)	1	0.5263	0.0057	0	0.468	15.7076
	1.5427 (0.9535, 2.2174)	0.5543	0.0008	0.2756	0	0.7235	8.19967
	1.5503 (0.9881, 2.2429)	0.1945	0.001	0.0086	0	0.9905	10.032
15	1.6764 (0.825, 2.7624)	0.9908	0.0389	0.1309	0.0001	0.8301	8.50489
	1.7958 (1.1751, 2.5262)	0.6969	0.0014	0.0165	0	0.9821	8.17703
	1.9279 (0.6763, 3.4291)	0.9998	0.9782	0.0006	0.0002	0.021	18.082
	1.9573 (1.133, 2.8995)	0.3133	0.2032	0.0065	0	0.7903	9.59307
4	2.0115 (1.1335, 2.9525)	1	0.9319	0.0001	0	0.068	16.5068
	2.012 (1.3203, 2.828)	0.895	0.0136	0.0085	0	0.9779	6.52895
	2.1616 (1.271, 3.235)	0.9157	0.4131	0.0053	0	0.5816	10.3236
	2.3471 (1.4556, 3.3233)	0.6891	0.2122	0.0091	0	0.7787	7.46305
	2.4298 (1.2733, 3.8018)	0.955	0.917	0.0007	0	0.0824	14.7316
16	2.5234 (1.2834, 4.0965)	1	0.0777	0.167	0.0003	0.755	4.44239
	2.6007 (1.0667, 4.3434)	0.971	0.9555	0.0011	0.0006	0.0428	14.1138
	2.6937 (1.4656, 4.06)	1	0.76	0.0056	0.0001	0.2343	11.4344
1	2.7337 (1.7257, 3.9223)	1	0.2587	0.0229	0	0.7184	5.84187
14	2.8241 (1.596, 4.3776)	1	0.6224	0.0056	0.0001	0.3719	9.12315
	2.8846 (1.6612, 4.143)	0.9683	0.8883	0.0006	0.0001	0.1111	11.0138
	2.8853 (1.4315, 4.5125)	0.9388	0.9434	0.0006	0.0001	0.0559	10.6325
	3.0638 (1.5, 5.0786)	1	0.4302	0.0374	0.0003	0.5321	5.75468
	3.2001 (1.7978, 4.9216)	1	0.9385	0.0013	0.0001	0.0602	9.26961
	3.3902 (1.5531, 5.4868)	0.9997	0.9468	0.0011	0.0003	0.0518	8.43359
	3.7572 (2.5283, 5.3512)	0.9978	0.7443	0.0045	0.0001	0.2512	6.44645
	4.1608 (2.4518, 6.0472)	0.9998	0.8792	0.0022	0	0.1186	6.50546
	4.4194 (2.5893, 6.4707)	0.4802	0.8518	0.0033	0	0.1449	5.60695
	4.4741 (2.9226, 6.2287)	0.9961	0.7777	0.0083	0.002	0.212	4.59309
	4.5078 (2.7499, 6.6072)	0.9248	0.9345	0.001	0.0002	0.0643	4.38703
	5.3543 (3.3383, 7.6351)	1	0.8428	0.0048	0.0001	0.1523	3.343
	5.3653 (3.7424, 7.3864)	0.441	0.8676	0.0021	0.0002	0.1301	2.64163
	6.1048 (4.1122, 8.385)	1	0.8921	0.0029	0.0002	0.1048	1.88094
	6.4658 (3.7106, 9.7746)	0.9984	0.4993	0.0707	0.0014	0.4286	0.94806
	7.4823 (5.0013, 10.193)	1	0.8257	0.0074	0.0002	0.1668	0.608953
	8.7051 (5.855, 12.0551)	1	0.6797	0.0342	0.0015	0.2846	0
